# Supplementary material for: Bioinformatic Analysis of Gene Variants from Gastroschisis Recurrence Identifies Multiple Novel Pathogenetic Pathways: Implication for the Closure of the Ventral Body Wall
Source: Int J Mol Sci. 2019 May 9;20(9):2295. doi: 10.3390/ijms20092295 (PMC6539040; doi:10.3390/ijms20092295)
Supplement: Supplementary file 1 [file ijms-20-02295-s001.zip]

Archive with 9 entries (8 files):
- Table S1 (2).csv
- Table S2 (2).csv
- Table S3 (2).csv
- Table S4 (2).csv
- __MACOSX/
- __MACOSX/._Table S1 (2).csv
- __MACOSX/._Table S2 (2).csv
- __MACOSX/._Table S3 (2).csv
- __MACOSX/._Table S4 (2).csv
