# Supplementary material for: Bioinformatic Analysis of Gene Variants from Gastroschisis Recurrence Identifies Multiple Novel Pathogenetic Pathways: Implication for the Closure of the Ventral Body Wall
Source: Int J Mol Sci. 2019 May 9;20(9):2295. doi: 10.3390/ijms20092295 (PMC6539040; doi:10.3390/ijms20092295)
Supplement: Supplementary file 1 [file ijms-20-02295-s001.zip › Table S4 (2).csv]

Category	ID	Name	Source	p-value	q-value Bonferroni	q-value FDR B&H	q-value FDR B&Y	Hit Count in Query List	Hit Count in Genome	Hit in Query List
GO: Biological Process	GO:0052697	xenobiotic glucuronidation		1.596E-20	3.344E-17	3.344E-17	2.751E-16	8	9	UGT1A4,UGT1A3,UGT1A10,UGT1A8,UGT1A7,UGT1A6,UGT1A5,UGT1A9
GO: Biological Process	GO:2001030	negative regulation of cellular glucuronidation		6.003E-18	1.258E-14	3.144E-15	2.586E-14	7	8	UGT1A4,UGT1A3,UGT1A10,UGT1A8,UGT1A7,UGT1A6,UGT1A9
GO: Biological Process	GO:1904223	regulation of glucuronosyltransferase activity		6.003E-18	1.258E-14	3.144E-15	2.586E-14	7	8	UGT1A4,UGT1A3,UGT1A10,UGT1A8,UGT1A7,UGT1A6,UGT1A9
GO: Biological Process	GO:1904224	negative regulation of glucuronosyltransferase activity		6.003E-18	1.258E-14	3.144E-15	2.586E-14	7	8	UGT1A4,UGT1A3,UGT1A10,UGT1A8,UGT1A7,UGT1A6,UGT1A9
GO: Biological Process	GO:2001029	regulation of cellular glucuronidation		2.696E-17	5.648E-14	1.13E-14	9.29E-14	7	9	UGT1A4,UGT1A3,UGT1A10,UGT1A8,UGT1A7,UGT1A6,UGT1A9
GO: Biological Process	GO:0052696	flavonoid glucuronidation		5.522E-16	1.157E-12	1.653E-13	1.359E-12	8	22	UGT1A4,UGT1A3,UGT1A10,UGT1A8,UGT1A7,UGT1A6,UGT1A5,UGT1A9
GO: Biological Process	GO:0009813	flavonoid biosynthetic process		5.522E-16	1.157E-12	1.653E-13	1.359E-12	8	22	UGT1A4,UGT1A3,UGT1A10,UGT1A8,UGT1A7,UGT1A6,UGT1A5,UGT1A9
GO: Biological Process	GO:0052695	cellular glucuronidation		1.265E-15	2.65E-12	3.312E-13	2.724E-12	8	24	UGT1A4,UGT1A3,UGT1A10,UGT1A8,UGT1A7,UGT1A6,UGT1A5,UGT1A9
GO: Biological Process	GO:0009812	flavonoid metabolic process		7.306E-15	1.531E-11	1.391E-12	1.144E-11	8	29	UGT1A4,UGT1A3,UGT1A10,UGT1A8,UGT1A7,UGT1A6,UGT1A5,UGT1A9
GO: Biological Process	GO:0006063	uronic acid metabolic process		7.306E-15	1.531E-11	1.391E-12	1.144E-11	8	29	UGT1A4,UGT1A3,UGT1A10,UGT1A8,UGT1A7,UGT1A6,UGT1A5,UGT1A9
GO: Biological Process	GO:0019585	glucuronate metabolic process		7.306E-15	1.531E-11	1.391E-12	1.144E-11	8	29	UGT1A4,UGT1A3,UGT1A10,UGT1A8,UGT1A7,UGT1A6,UGT1A5,UGT1A9
GO: Biological Process	GO:0045922	negative regulation of fatty acid metabolic process		1.881E-12	3.942E-09	3.285E-10	2.702E-09	7	31	UGT1A4,UGT1A3,UGT1A10,UGT1A8,UGT1A7,UGT1A6,UGT1A9
GO: Biological Process	GO:0017144	drug metabolic process		1.309E-11	2.743E-08	2.11E-09	1.735E-08	7	40	UGT1A4,UGT1A3,UGT1A10,UGT1A8,UGT1A7,UGT1A6,UGT1A9
GO: Biological Process	GO:0010677	negative regulation of cellular carbohydrate metabolic process		1.792E-10	3.755E-07	2.682E-08	2.206E-07	7	57	UGT1A4,UGT1A3,UGT1A10,UGT1A8,UGT1A7,UGT1A6,UGT1A9
GO: Biological Process	GO:0006805	xenobiotic metabolic process		1.966E-10	4.12E-07	2.746E-08	2.259E-07	8	96	UGT1A4,UGT1A3,UGT1A10,UGT1A8,UGT1A7,UGT1A6,UGT1A5,UGT1A9
GO: Biological Process	GO:0071466	cellular response to xenobiotic stimulus		2.966E-10	6.214E-07	3.884E-08	3.194E-07	8	101	UGT1A4,UGT1A3,UGT1A10,UGT1A8,UGT1A7,UGT1A6,UGT1A5,UGT1A9
GO: Biological Process	GO:0045912	negative regulation of carbohydrate metabolic process		4.642E-10	9.726E-07	5.721E-08	4.705E-07	7	65	UGT1A4,UGT1A3,UGT1A10,UGT1A8,UGT1A7,UGT1A6,UGT1A9
GO: Biological Process	GO:0009410	response to xenobiotic stimulus		5.485E-10	1.149E-06	6.384E-08	5.251E-07	8	109	UGT1A4,UGT1A3,UGT1A10,UGT1A8,UGT1A7,UGT1A6,UGT1A5,UGT1A9
GO: Biological Process	GO:0051552	flavone metabolic process		7.452E-10	1.561E-06	8.216E-08	6.758E-07	4	6	UGT1A10,UGT1A8,UGT1A7,UGT1A9
GO: Biological Process	GO:0045833	negative regulation of lipid metabolic process		4.372E-09	9.159E-06	4.579E-07	3.766E-06	7	89	UGT1A4,UGT1A3,UGT1A10,UGT1A8,UGT1A7,UGT1A6,UGT1A9
GO: Biological Process	GO:0019217	regulation of fatty acid metabolic process		8.017E-09	1.679E-05	7.998E-07	6.578E-06	7	97	UGT1A4,UGT1A3,UGT1A10,UGT1A8,UGT1A7,UGT1A6,UGT1A9
GO: Biological Process	GO:0010565	regulation of cellular ketone metabolic process		4.083E-08	8.553E-05	3.888E-06	3.198E-05	8	188	UGT1A4,UGT1A3,UGT1A10,UGT1A8,UGT1A7,UGT1A6,UGT1A9,FGFR4
GO: Biological Process	GO:0005996	monosaccharide metabolic process		1.562E-07	3.272E-04	1.422E-05	1.17E-04	9	313	UGT1A4,UGT1A3,PER2,UGT1A10,UGT1A8,UGT1A7,UGT1A6,UGT1A5,UGT1A9
GO: Biological Process	GO:0051338	regulation of transferase activity		3.257E-07	6.823E-04	2.843E-05	2.338E-04	14	1006	UGT1A4,UGT1A3,RASGRP1,THBS1,RPS3,UGT1A10,UGT1A8,UGT1A7,UGT1A6,PKD1,UGT1A9,RAPGEF1,MAP2K3,ADCY9
GO: Biological Process	GO:0042180	cellular ketone metabolic process		4.367E-07	9.149E-04	3.66E-05	3.01E-04	8	256	UGT1A4,UGT1A3,UGT1A10,UGT1A8,UGT1A7,UGT1A6,UGT1A9,FGFR4
GO: Biological Process	GO:0043086	negative regulation of catalytic activity		4.62E-07	9.679E-04	3.723E-05	3.062E-04	13	877	UGT1A4,UGT1A3,COL6A3,THBS1,KDM5A,BCAS3,UGT1A10,UGT1A8,UGT1A7,UGT1A6,UGT1A9,NOTCH1,ITIH3
GO: Biological Process	GO:0042573	retinoic acid metabolic process		6.048E-07	1.267E-03	4.692E-05	3.859E-04	4	25	UGT1A3,UGT1A8,UGT1A7,UGT1A9
GO: Biological Process	GO:0010675	regulation of cellular carbohydrate metabolic process		7.333E-07	1.536E-03	5.486E-05	4.512E-04	7	187	UGT1A4,UGT1A3,UGT1A10,UGT1A8,UGT1A7,UGT1A6,UGT1A9
GO: Biological Process	GO:0006109	regulation of carbohydrate metabolic process		1.04E-06	2.179E-03	7.515E-05	6.181E-04	7	197	UGT1A4,UGT1A3,UGT1A10,UGT1A8,UGT1A7,UGT1A6,UGT1A9
GO: Biological Process	GO:0044092	negative regulation of molecular function		1.742E-06	3.649E-03	1.216E-04	1E-03	14	1157	UGT1A4,UGT1A3,COL6A3,THBS1,PER2,KDM5A,BCAS3,UGT1A10,UGT1A8,UGT1A7,UGT1A6,UGT1A9,NOTCH1,ITIH3
GO: Biological Process	GO:0042440	pigment metabolic process		2.287E-06	4.791E-03	1.527E-04	1.256E-03	5	78	UGT1A4,UGT1A10,UGT1A8,UGT1A7,UGT1A9
GO: Biological Process	GO:0044262	cellular carbohydrate metabolic process		2.332E-06	4.885E-03	1.527E-04	1.256E-03	8	320	UGT1A4,UGT1A3,PER2,UGT1A10,UGT1A8,UGT1A7,UGT1A6,UGT1A9
GO: Biological Process	GO:0019216	regulation of lipid metabolic process		2.738E-06	5.736E-03	1.738E-04	1.43E-03	8	327	UGT1A4,UGT1A3,UGT1A10,UGT1A8,UGT1A7,UGT1A6,UGT1A9,FGFR4
GO: Biological Process	GO:0032787	monocarboxylic acid metabolic process		5.553E-06	1.163E-02	3.422E-04	2.814E-03	10	617	UGT1A4,UGT1A3,PER2,UGT1A10,UGT1A8,UGT1A7,UGT1A6,UGT1A5,UGT1A9,FGFR4
GO: Biological Process	GO:0006631	fatty acid metabolic process		8.102E-06	1.697E-02	4.849E-04	3.989E-03	8	379	UGT1A4,UGT1A3,PER2,UGT1A10,UGT1A8,UGT1A7,UGT1A6,UGT1A9
GO: Biological Process	GO:0005975	carbohydrate metabolic process		1.105E-05	2.316E-02	6.433E-04	5.291E-03	11	823	UGT1A4,UGT1A3,HHIP,THBS1,PER2,UGT1A10,UGT1A8,UGT1A7,UGT1A6,UGT1A5,UGT1A9
GO: Biological Process	GO:2001027	negative regulation of endothelial cell chemotaxis		4.396E-05	9.21E-02	2.489E-03	2.047E-02	2	4	THBS1,NOTCH1
GO: Biological Process	GO:0019752	carboxylic acid metabolic process		6.836E-05	1.432E-01	3.769E-03	3.1E-02	11	1003	UGT1A4,UGT1A3,PER2,UGT1A10,UGT1A8,UGT1A7,UGT1A6,UGT1A5,UGT1A9,FGFR4,PLOD1
GO: Biological Process	GO:0051348	negative regulation of transferase activity		7.204E-05	1.509E-01	3.87E-03	3.183E-02	7	378	UGT1A4,UGT1A3,UGT1A10,UGT1A8,UGT1A7,UGT1A6,UGT1A9
GO: Biological Process	GO:0070848	response to growth factor		7.606E-05	1.593E-01	3.983E-03	3.276E-02	9	671	HHIP,THBS1,RPS3,RAPGEF1,FGFRL1,ZFHX3,FGFR4,NOTCH1,ALPP
GO: Biological Process	GO:0040036	regulation of fibroblast growth factor receptor signaling pathway		8.239E-05	1.726E-01	4.21E-03	3.463E-02	3	31	HHIP,THBS1,FGFRL1
GO: Biological Process	GO:0001523	retinoid metabolic process		1.217E-04	2.549E-01	6.07E-03	4.993E-02	4	93	UGT1A3,UGT1A8,UGT1A7,UGT1A9
GO: Biological Process	GO:0071495	cellular response to endogenous stimulus		1.342E-04	2.811E-01	6.537E-03	5.376E-02	12	1278	HHIP,THBS1,BCAS3,RPS3,RAPGEF1,FGFRL1,FGFR4,ITGA2,PLOD1,NOTCH1,ADCY9,ALPP
GO: Biological Process	GO:0009804	coumarin metabolic process		1.531E-04	3.207E-01	7.288E-03	5.994E-02	2	7	UGT1A8,UGT1A7
GO: Biological Process	GO:0016101	diterpenoid metabolic process		1.611E-04	3.376E-01	7.502E-03	6.171E-02	4	100	UGT1A3,UGT1A8,UGT1A7,UGT1A9
GO: Biological Process	GO:0009719	response to endogenous stimulus		1.717E-04	3.597E-01	7.749E-03	6.374E-02	14	1740	HHIP,THBS1,SLC9A3,BCAS3,RPS3,RAPGEF1,FGFRL1,ZFHX3,FGFR4,ITGA2,PLOD1,NOTCH1,ADCY9,ALPP
GO: Biological Process	GO:0043436	oxoacid metabolic process		1.739E-04	3.642E-01	7.749E-03	6.374E-02	11	1114	UGT1A4,UGT1A3,PER2,UGT1A10,UGT1A8,UGT1A7,UGT1A6,UGT1A5,UGT1A9,FGFR4,PLOD1
GO: Biological Process	GO:0006082	organic acid metabolic process		1.985E-04	4.159E-01	8.664E-03	7.126E-02	11	1131	UGT1A4,UGT1A3,PER2,UGT1A10,UGT1A8,UGT1A7,UGT1A6,UGT1A5,UGT1A9,FGFR4,PLOD1
GO: Biological Process	GO:0009698	phenylpropanoid metabolic process		2.037E-04	4.268E-01	8.71E-03	7.164E-02	2	8	UGT1A8,UGT1A7
GO: Biological Process	GO:0031589	cell-substrate adhesion		2.386E-04	4.999E-01	9.889E-03	8.134E-02	6	322	THBS1,BCAS3,PKD1,FGFRL1,ITGA2,NOTCH1
GO: Biological Process	GO:0006721	terpenoid metabolic process		2.407E-04	5.043E-01	9.889E-03	8.134E-02	4	111	UGT1A3,UGT1A8,UGT1A7,UGT1A9
GO: Biological Process	GO:0008543	fibroblast growth factor receptor signaling pathway		2.578E-04	5.4E-01	1.039E-02	8.542E-02	4	113	HHIP,THBS1,FGFRL1,FGFR4
GO: Biological Process	GO:0051336	regulation of hydrolase activity		2.733E-04	5.726E-01	1.08E-02	8.886E-02	12	1379	PLEKHG4B,COL6A3,RASGRP1,THBS1,KDM5A,BCAS3,RPS3,OBSCN,RAPGEF1,FGFR4,ITGA2,ITIH3
GO: Biological Process	GO:0034754	cellular hormone metabolic process		3.141E-04	6.58E-01	1.219E-02	1.002E-01	4	119	UGT1A3,UGT1A8,UGT1A7,UGT1A9
GO: Biological Process	GO:0071363	cellular response to growth factor stimulus		3.315E-04	6.945E-01	1.263E-02	1.039E-01	8	643	HHIP,THBS1,RPS3,RAPGEF1,FGFRL1,FGFR4,NOTCH1,ALPP
GO: Biological Process	GO:0045860	positive regulation of protein kinase activity		3.826E-04	8.015E-01	1.431E-02	1.177E-01	7	496	RASGRP1,THBS1,RPS3,PKD1,RAPGEF1,MAP2K3,ADCY9
GO: Biological Process	GO:0010812	negative regulation of cell-substrate adhesion		4.349E-04	9.112E-01	1.599E-02	1.315E-01	3	54	THBS1,BCAS3,NOTCH1
GO: Biological Process	GO:0072017	distal tubule development		4.769E-04	9.99E-01	1.722E-02	1.417E-01	2	12	PKD1,NOTCH1
GO: Biological Process	GO:0006720	isoprenoid metabolic process		4.928E-04	1E+00	1.75E-02	1.439E-01	4	134	UGT1A3,UGT1A8,UGT1A7,UGT1A9
GO: Biological Process	GO:0044344	cellular response to fibroblast growth factor stimulus		5.212E-04	1E+00	1.82E-02	1.497E-01	4	136	HHIP,THBS1,FGFRL1,FGFR4
GO: Biological Process	GO:0072044	collecting duct development		5.626E-04	1E+00	1.921E-02	1.58E-01	2	13	PKD1,NOTCH1
GO: Biological Process	GO:0033674	positive regulation of kinase activity		5.685E-04	1E+00	1.921E-02	1.58E-01	7	530	RASGRP1,THBS1,RPS3,PKD1,RAPGEF1,MAP2K3,ADCY9
GO: Biological Process	GO:0071774	response to fibroblast growth factor		6.131E-04	1E+00	2.038E-02	1.676E-01	4	142	HHIP,THBS1,FGFRL1,FGFR4
GO: Biological Process	GO:0051148	negative regulation of muscle cell differentiation		6.226E-04	1E+00	2.038E-02	1.676E-01	3	61	CEACAM5,ZFHX3,NOTCH1
GO: Biological Process	GO:0060541	respiratory system development		6.389E-04	1E+00	2.059E-02	1.694E-01	5	254	HHIP,PKD1,FGFRL1,FGFR4,NOTCH1
GO: Biological Process	GO:0032922	circadian regulation of gene expression		6.53E-04	1E+00	2.073E-02	1.705E-01	3	62	PER2,KDM5A,ZFHX3
GO: Biological Process	GO:0007155	cell adhesion		7.024E-04	1E+00	2.196E-02	1.806E-01	12	1530	COL6A3,RASGRP1,THBS1,CEACAM5,PTPRD,BCAS3,PKD1,RAPGEF1,FGFRL1,ITGA2,NOTCH1,MYBPC2
GO: Biological Process	GO:0022610	biological adhesion		7.53E-04	1E+00	2.291E-02	1.885E-01	12	1542	COL6A3,RASGRP1,THBS1,CEACAM5,PTPRD,BCAS3,PKD1,RAPGEF1,FGFRL1,ITGA2,NOTCH1,MYBPC2
GO: Biological Process	GO:0051895	negative regulation of focal adhesion assembly		7.547E-04	1E+00	2.291E-02	1.885E-01	2	15	THBS1,BCAS3
GO: Biological Process	GO:1903392	negative regulation of adherens junction organization		8.61E-04	1E+00	2.54E-02	2.089E-01	2	16	THBS1,BCAS3
GO: Biological Process	GO:0040037	negative regulation of fibroblast growth factor receptor signaling pathway		8.61E-04	1E+00	2.54E-02	2.089E-01	2	16	THBS1,FGFRL1
GO: Biological Process	GO:1901888	regulation of cell junction assembly		9.699E-04	1E+00	2.764E-02	2.274E-01	3	71	THBS1,BCAS3,RAPGEF1
GO: Biological Process	GO:2000811	negative regulation of anoikis		9.74E-04	1E+00	2.764E-02	2.274E-01	2	17	CEACAM5,NOTCH1
GO: Biological Process	GO:0043085	positive regulation of catalytic activity		9.764E-04	1E+00	2.764E-02	2.274E-01	12	1588	PLEKHG4B,RASGRP1,THBS1,BCAS3,RPS3,PKD1,OBSCN,RAPGEF1,FGFR4,ITGA2,MAP2K3,ADCY9
GO: Biological Process	GO:0007045	cell-substrate adherens junction assembly		1.01E-03	1E+00	2.784E-02	2.29E-01	3	72	THBS1,BCAS3,ITGA2
GO: Biological Process	GO:0048041	focal adhesion assembly		1.01E-03	1E+00	2.784E-02	2.29E-01	3	72	THBS1,BCAS3,ITGA2
GO: Biological Process	GO:0010832	negative regulation of myotube differentiation		1.22E-03	1E+00	3.278E-02	2.696E-01	2	19	CEACAM5,NOTCH1
GO: Biological Process	GO:2001026	regulation of endothelial cell chemotaxis		1.22E-03	1E+00	3.278E-02	2.696E-01	2	19	THBS1,NOTCH1
GO: Biological Process	GO:0010632	regulation of epithelial cell migration		1.334E-03	1E+00	3.539E-02	2.911E-01	4	175	THBS1,BCAS3,ITGA2,NOTCH1
GO: Biological Process	GO:1901889	negative regulation of cell junction assembly		1.354E-03	1E+00	3.545E-02	2.916E-01	2	20	THBS1,BCAS3
GO: Biological Process	GO:0034333	adherens junction assembly		1.471E-03	1E+00	3.806E-02	3.13E-01	3	82	THBS1,BCAS3,ITGA2
GO: Biological Process	GO:0071880	adenylate cyclase-activating adrenergic receptor signaling pathway		1.494E-03	1E+00	3.816E-02	3.138E-01	2	21	OR13F1,ADCY9
GO: Biological Process	GO:0016525	negative regulation of angiogenesis		1.632E-03	1E+00	4.118E-02	3.387E-01	3	85	HHIP,THBS1,NOTCH1
GO: Biological Process	GO:0045055	regulated exocytosis		1.667E-03	1E+00	4.156E-02	3.419E-01	5	315	RASGRP1,THBS1,F5,NOTCH1,ITIH3
GO: Biological Process	GO:2000181	negative regulation of blood vessel morphogenesis		1.802E-03	1E+00	4.409E-02	3.627E-01	3	88	HHIP,THBS1,NOTCH1
GO: Biological Process	GO:0071902	positive regulation of protein serine/threonine kinase activity		1.81E-03	1E+00	4.409E-02	3.627E-01	5	321	RASGRP1,THBS1,RPS3,PKD1,MAP2K3
GO: Biological Process	GO:0007044	cell-substrate junction assembly		1.862E-03	1E+00	4.483E-02	3.687E-01	3	89	THBS1,BCAS3,ITGA2
GO: Biological Process	GO:0043537	negative regulation of blood vessel endothelial cell migration		1.953E-03	1E+00	4.596E-02	3.78E-01	2	24	THBS1,NOTCH1
GO: Biological Process	GO:2000209	regulation of anoikis		1.953E-03	1E+00	4.596E-02	3.78E-01	2	24	CEACAM5,NOTCH1
GO: Biological Process	GO:0061061	muscle structure development		1.978E-03	1E+00	4.605E-02	3.787E-01	7	657	COL6A3,CEACAM5,SGCD,OBSCN,FGFRL1,ZFHX3,NOTCH1
GO: Biological Process	GO:0051347	positive regulation of transferase activity		2.118E-03	1E+00	4.799E-02	3.947E-01	7	665	RASGRP1,THBS1,RPS3,PKD1,RAPGEF1,MAP2K3,ADCY9
GO: Biological Process	GO:0034329	cell junction assembly		2.175E-03	1E+00	4.799E-02	3.947E-01	4	200	THBS1,BCAS3,RAPGEF1,ITGA2
GO: Biological Process	GO:0046578	regulation of Ras protein signal transduction		2.175E-03	1E+00	4.799E-02	3.947E-01	4	200	PLEKHG4B,RASGRP1,OBSCN,RAPGEF1
GO: Biological Process	GO:0044255	cellular lipid metabolic process		2.176E-03	1E+00	4.799E-02	3.947E-01	9	1064	UGT1A4,UGT1A3,PER2,UGT1A10,UGT1A8,UGT1A7,UGT1A6,UGT1A9,FGFR4
GO: Biological Process	GO:1901343	negative regulation of vasculature development		2.176E-03	1E+00	4.799E-02	3.947E-01	3	94	HHIP,THBS1,NOTCH1
GO: Biological Process	GO:0045662	negative regulation of myoblast differentiation		2.291E-03	1E+00	4.848E-02	3.988E-01	2	26	ZFHX3,NOTCH1
GO: Biological Process	GO:0007160	cell-matrix adhesion		2.42E-03	1E+00	4.848E-02	3.988E-01	4	206	THBS1,BCAS3,PKD1,ITGA2
GO: Biological Process	GO:0035767	endothelial cell chemotaxis		2.47E-03	1E+00	4.848E-02	3.988E-01	2	27	THBS1,NOTCH1
GO: Biological Process	GO:0042445	hormone metabolic process		2.506E-03	1E+00	4.848E-02	3.988E-01	4	208	UGT1A3,UGT1A8,UGT1A7,UGT1A9
GO: Biological Process	GO:0071875	adrenergic receptor signaling pathway		2.656E-03	1E+00	4.848E-02	3.988E-01	2	28	OR13F1,ADCY9
GO: Biological Process	GO:0071900	regulation of protein serine/threonine kinase activity		2.672E-03	1E+00	4.848E-02	3.988E-01	6	513	RASGRP1,THBS1,RPS3,PKD1,RAPGEF1,MAP2K3
GO: Biological Process	GO:2001272	positive regulation of cysteine-type endopeptidase activity involved in execution phase of apoptosis		2.746E-03	1E+00	4.848E-02	3.988E-01	1	1	RPS3
GO: Biological Process	GO:1905051	regulation of base-excision repair		2.746E-03	1E+00	4.848E-02	3.988E-01	1	1	RPS3
GO: Biological Process	GO:1901726	negative regulation of histone deacetylase activity		2.746E-03	1E+00	4.848E-02	3.988E-01	1	1	KDM5A
GO: Biological Process	GO:0003270	Notch signaling pathway involved in regulation of secondary heart field cardioblast proliferation		2.746E-03	1E+00	4.848E-02	3.988E-01	1	1	NOTCH1
GO: Biological Process	GO:0060843	venous endothelial cell differentiation		2.746E-03	1E+00	4.848E-02	3.988E-01	1	1	NOTCH1
GO: Biological Process	GO:1902544	regulation of DNA N-glycosylase activity		2.746E-03	1E+00	4.848E-02	3.988E-01	1	1	RPS3
GO: Biological Process	GO:0072287	metanephric distal tubule morphogenesis		2.746E-03	1E+00	4.848E-02	3.988E-01	1	1	PKD1
GO: Biological Process	GO:0061481	response to TNF agonist		2.746E-03	1E+00	4.848E-02	3.988E-01	1	1	RPS3
GO: Biological Process	GO:0046947	hydroxylysine biosynthetic process		2.746E-03	1E+00	4.848E-02	3.988E-01	1	1	PLOD1
GO: Biological Process	GO:1902546	positive regulation of DNA N-glycosylase activity		2.746E-03	1E+00	4.848E-02	3.988E-01	1	1	RPS3
GO: Biological Process	GO:0010754	negative regulation of cGMP-mediated signaling		2.746E-03	1E+00	4.848E-02	3.988E-01	1	1	THBS1
GO: Biological Process	GO:1905053	positive regulation of base-excision repair		2.746E-03	1E+00	4.848E-02	3.988E-01	1	1	RPS3
GO: Biological Process	GO:0070684	seminal clot liquefaction		2.746E-03	1E+00	4.848E-02	3.988E-01	1	1	KLK14
GO: Biological Process	GO:0046946	hydroxylysine metabolic process		2.746E-03	1E+00	4.848E-02	3.988E-01	1	1	PLOD1
GO: Biological Process	GO:0033343	positive regulation of collagen binding		2.746E-03	1E+00	4.848E-02	3.988E-01	1	1	ITGA2
GO: Biological Process	GO:0002605	negative regulation of dendritic cell antigen processing and presentation		2.746E-03	1E+00	4.848E-02	3.988E-01	1	1	THBS1
GO: Biological Process	GO:0034158	toll-like receptor 8 signaling pathway		2.746E-03	1E+00	4.848E-02	3.988E-01	1	1	TLR8
GO: Biological Process	GO:0030198	extracellular matrix organization		2.768E-03	1E+00	4.848E-02	3.988E-01	5	354	COL6A3,THBS1,FGFR4,ITGA2,NOTCH1
GO: Biological Process	GO:0007623	circadian rhythm		2.777E-03	1E+00	4.848E-02	3.988E-01	4	214	SLC9A3,PER2,KDM5A,ZFHX3
GO: Biological Process	GO:0043062	extracellular structure organization		2.801E-03	1E+00	4.85E-02	3.989E-01	5	355	COL6A3,THBS1,FGFR4,ITGA2,NOTCH1
GO: Biological Process	GO:0043405	regulation of MAP kinase activity		2.836E-03	1E+00	4.85E-02	3.989E-01	5	356	RASGRP1,THBS1,RPS3,RAPGEF1,MAP2K3
GO: Biological Process	GO:0043276	anoikis		2.847E-03	1E+00	4.85E-02	3.989E-01	2	29	CEACAM5,NOTCH1
GO: Biological Process	GO:0043410	positive regulation of MAPK cascade		2.913E-03	1E+00	4.922E-02	4.048E-01	6	522	RASGRP1,THBS1,RPS3,RAPGEF1,FGFR4,MAP2K3
GO: Biological Process	GO:0051154	negative regulation of striated muscle cell differentiation		3.045E-03	1E+00	5.104E-02	4.198E-01	2	30	CEACAM5,NOTCH1
GO: Biological Process	GO:0006954	inflammatory response		3.081E-03	1E+00	5.119E-02	4.21E-01	7	711	RASGRP1,THBS1,AOX1,ITGA2,MAP2K3,TLR8,NOTCH1
GO: Biological Process	GO:0030324	lung development		3.118E-03	1E+00	5.119E-02	4.21E-01	4	221	HHIP,PKD1,FGFR4,NOTCH1
GO: Biological Process	GO:0002576	platelet degranulation		3.143E-03	1E+00	5.119E-02	4.21E-01	3	107	THBS1,F5,ITIH3
GO: Biological Process	GO:0045937	positive regulation of phosphate metabolic process		3.189E-03	1E+00	5.119E-02	4.21E-01	9	1126	RASGRP1,THBS1,RPS3,PKD1,RAPGEF1,FGFR4,ITGA2,MAP2K3,ADCY9
GO: Biological Process	GO:0010562	positive regulation of phosphorus metabolic process		3.189E-03	1E+00	5.119E-02	4.21E-01	9	1126	RASGRP1,THBS1,RPS3,PKD1,RAPGEF1,FGFR4,ITGA2,MAP2K3,ADCY9
GO: Biological Process	GO:0042035	regulation of cytokine biosynthetic process		3.227E-03	1E+00	5.119E-02	4.21E-01	3	108	THBS1,MAP2K3,TLR8
GO: Biological Process	GO:0001953	negative regulation of cell-matrix adhesion		3.25E-03	1E+00	5.119E-02	4.21E-01	2	31	THBS1,BCAS3
GO: Biological Process	GO:0060412	ventricular septum morphogenesis		3.25E-03	1E+00	5.119E-02	4.21E-01	2	31	FGFRL1,NOTCH1
GO: Biological Process	GO:0030323	respiratory tube development		3.324E-03	1E+00	5.165E-02	4.248E-01	4	225	HHIP,PKD1,FGFR4,NOTCH1
GO: Biological Process	GO:0051606	detection of stimulus		3.328E-03	1E+00	5.165E-02	4.248E-01	7	721	OR2C1,OR4C3,RPS3,OR13F1,PKD1,ITGA2,OR10G4
GO: Biological Process	GO:0010634	positive regulation of epithelial cell migration		3.398E-03	1E+00	5.235E-02	4.305E-01	3	110	THBS1,BCAS3,ITGA2
GO: Biological Process	GO:0031399	regulation of protein modification process		3.442E-03	1E+00	5.263E-02	4.329E-01	12	1841	RASGRP1,THBS1,PER2,KDM5A,RPS3,PKD1,RAPGEF1,FGFR4,ITGA2,MAP2K3,TLR8,ADCY9
GO: Biological Process	GO:0051345	positive regulation of hydrolase activity		3.516E-03	1E+00	5.337E-02	4.39E-01	8	929	PLEKHG4B,RASGRP1,BCAS3,RPS3,OBSCN,RAPGEF1,FGFR4,ITGA2
GO: Biological Process	GO:0003179	heart valve morphogenesis		3.677E-03	1E+00	5.542E-02	4.558E-01	2	33	FGFRL1,NOTCH1
GO: Biological Process	GO:0043406	positive regulation of MAP kinase activity		3.708E-03	1E+00	5.549E-02	4.564E-01	4	232	RASGRP1,THBS1,RPS3,MAP2K3
GO: Biological Process	GO:0010817	regulation of hormone levels		3.767E-03	1E+00	5.597E-02	4.603E-01	6	550	UGT1A3,PER2,UGT1A8,UGT1A7,UGT1A9,FGFR4
GO: Biological Process	GO:0010631	epithelial cell migration		3.882E-03	1E+00	5.714E-02	4.7E-01	4	235	THBS1,BCAS3,ITGA2,NOTCH1
GO: Biological Process	GO:1903053	regulation of extracellular matrix organization		3.9E-03	1E+00	5.714E-02	4.7E-01	2	34	FGFR4,NOTCH1
GO: Biological Process	GO:0009612	response to mechanical stimulus		3.941E-03	1E+00	5.734E-02	4.716E-01	4	236	THBS1,PKD1,ITGA2,TLR8
GO: Biological Process	GO:0090132	epithelium migration		4.061E-03	1E+00	5.867E-02	4.826E-01	4	238	THBS1,BCAS3,ITGA2,NOTCH1
GO: Biological Process	GO:0010594	regulation of endothelial cell migration		4.238E-03	1E+00	6.075E-02	4.996E-01	3	119	THBS1,BCAS3,NOTCH1
GO: Biological Process	GO:0001934	positive regulation of protein phosphorylation		4.262E-03	1E+00	6.075E-02	4.996E-01	8	959	RASGRP1,THBS1,RPS3,PKD1,RAPGEF1,FGFR4,MAP2K3,ADCY9
GO: Biological Process	GO:0044093	positive regulation of molecular function		4.323E-03	1E+00	6.096E-02	5.014E-01	12	1893	PLEKHG4B,RASGRP1,THBS1,BCAS3,RPS3,PKD1,OBSCN,RAPGEF1,FGFR4,ITGA2,MAP2K3,ADCY9
GO: Biological Process	GO:0042089	cytokine biosynthetic process		4.338E-03	1E+00	6.096E-02	5.014E-01	3	120	THBS1,MAP2K3,TLR8
GO: Biological Process	GO:0048730	epidermis morphogenesis		4.365E-03	1E+00	6.096E-02	5.014E-01	2	36	KLK14,NOTCH1
GO: Biological Process	GO:0090130	tissue migration		4.435E-03	1E+00	6.119E-02	5.033E-01	4	244	THBS1,BCAS3,ITGA2,NOTCH1
GO: Biological Process	GO:0034332	adherens junction organization		4.44E-03	1E+00	6.119E-02	5.033E-01	3	121	THBS1,BCAS3,ITGA2
GO: Biological Process	GO:0042107	cytokine metabolic process		4.543E-03	1E+00	6.221E-02	5.116E-01	3	122	THBS1,MAP2K3,TLR8
GO: Biological Process	GO:0003197	endocardial cushion development		4.853E-03	1E+00	6.474E-02	5.325E-01	2	38	THBS1,NOTCH1
GO: Biological Process	GO:1990090	cellular response to nerve growth factor stimulus		4.853E-03	1E+00	6.474E-02	5.325E-01	2	38	RPS3,RAPGEF1
GO: Biological Process	GO:0031328	positive regulation of cellular biosynthetic process		4.869E-03	1E+00	6.474E-02	5.325E-01	12	1921	THBS1,KDM5A,BCAS3,RPS3,PKD1,ZFHX3,FGFR4,ITGA2,MAP2K3,TLR8,NOTCH1,ADCY9
GO: Biological Process	GO:0007517	muscle organ development		4.905E-03	1E+00	6.474E-02	5.325E-01	5	405	COL6A3,SGCD,FGFRL1,ZFHX3,NOTCH1
GO: Biological Process	GO:0045859	regulation of protein kinase activity		4.941E-03	1E+00	6.474E-02	5.325E-01	7	775	RASGRP1,THBS1,RPS3,PKD1,RAPGEF1,MAP2K3,ADCY9
GO: Biological Process	GO:0010596	negative regulation of endothelial cell migration		5.107E-03	1E+00	6.474E-02	5.325E-01	2	39	THBS1,NOTCH1
GO: Biological Process	GO:0003156	regulation of animal organ formation		5.107E-03	1E+00	6.474E-02	5.325E-01	2	39	FGFR4,NOTCH1
GO: Biological Process	GO:0090287	regulation of cellular response to growth factor stimulus		5.253E-03	1E+00	6.474E-02	5.325E-01	4	256	HHIP,THBS1,FGFRL1,NOTCH1
GO: Biological Process	GO:0042692	muscle cell differentiation		5.27E-03	1E+00	6.474E-02	5.325E-01	5	412	CEACAM5,SGCD,OBSCN,ZFHX3,NOTCH1
GO: Biological Process	GO:0034330	cell junction organization		5.399E-03	1E+00	6.474E-02	5.325E-01	4	258	THBS1,BCAS3,RAPGEF1,ITGA2
GO: Biological Process	GO:0051946	regulation of glutamate uptake involved in transmission of nerve impulse		5.47E-03	1E+00	6.474E-02	5.325E-01	1	2	PER2
GO: Biological Process	GO:0060854	branching involved in lymph vessel morphogenesis		5.47E-03	1E+00	6.474E-02	5.325E-01	1	2	PKD1
GO: Biological Process	GO:2000830	positive regulation of parathyroid hormone secretion		5.47E-03	1E+00	6.474E-02	5.325E-01	1	2	FGFR4
GO: Biological Process	GO:0036309	protein localization to M-band		5.47E-03	1E+00	6.474E-02	5.325E-01	1	2	OBSCN
GO: Biological Process	GO:0006789	bilirubin conjugation		5.47E-03	1E+00	6.474E-02	5.325E-01	1	2	UGT1A4
GO: Biological Process	GO:0009115	xanthine catabolic process		5.47E-03	1E+00	6.474E-02	5.325E-01	1	2	AOX1
GO: Biological Process	GO:0033341	regulation of collagen binding		5.47E-03	1E+00	6.474E-02	5.325E-01	1	2	ITGA2
GO: Biological Process	GO:0061344	regulation of cell adhesion involved in heart morphogenesis		5.47E-03	1E+00	6.474E-02	5.325E-01	1	2	NOTCH1
GO: Biological Process	GO:0017185	peptidyl-lysine hydroxylation		5.47E-03	1E+00	6.474E-02	5.325E-01	1	2	PLOD1
GO: Biological Process	GO:0010752	regulation of cGMP-mediated signaling		5.47E-03	1E+00	6.474E-02	5.325E-01	1	2	THBS1
GO: Biological Process	GO:0051941	regulation of amino acid uptake involved in synaptic transmission		5.47E-03	1E+00	6.474E-02	5.325E-01	1	2	PER2
GO: Biological Process	GO:0003169	coronary vein morphogenesis		5.47E-03	1E+00	6.474E-02	5.325E-01	1	2	NOTCH1
GO: Biological Process	GO:1901189	positive regulation of ephrin receptor signaling pathway		5.47E-03	1E+00	6.474E-02	5.325E-01	1	2	NOTCH1
GO: Biological Process	GO:0072237	metanephric proximal tubule development		5.47E-03	1E+00	6.474E-02	5.325E-01	1	2	PKD1
GO: Biological Process	GO:0051346	negative regulation of hydrolase activity		5.542E-03	1E+00	6.518E-02	5.361E-01	5	417	COL6A3,THBS1,KDM5A,BCAS3,ITIH3
GO: Biological Process	GO:0042327	positive regulation of phosphorylation		5.574E-03	1E+00	6.518E-02	5.361E-01	8	1003	RASGRP1,THBS1,RPS3,PKD1,RAPGEF1,FGFR4,MAP2K3,ADCY9
GO: Biological Process	GO:1990089	response to nerve growth factor		5.632E-03	1E+00	6.518E-02	5.361E-01	2	41	RPS3,RAPGEF1
GO: Biological Process	GO:0003170	heart valve development		5.632E-03	1E+00	6.518E-02	5.361E-01	2	41	FGFRL1,NOTCH1
GO: Biological Process	GO:0009891	positive regulation of biosynthetic process		5.697E-03	1E+00	6.525E-02	5.367E-01	12	1959	THBS1,KDM5A,BCAS3,RPS3,PKD1,ZFHX3,FGFR4,ITGA2,MAP2K3,TLR8,NOTCH1,ADCY9
GO: Biological Process	GO:0031401	positive regulation of protein modification process		5.7E-03	1E+00	6.525E-02	5.367E-01	9	1230	RASGRP1,THBS1,RPS3,PKD1,RAPGEF1,FGFR4,ITGA2,MAP2K3,ADCY9
GO: Biological Process	GO:0090288	negative regulation of cellular response to growth factor stimulus		6.019E-03	1E+00	6.853E-02	5.636E-01	3	135	THBS1,FGFRL1,NOTCH1
GO: Biological Process	GO:0006887	exocytosis		6.796E-03	1E+00	7.696E-02	6.33E-01	5	438	RASGRP1,THBS1,F5,NOTCH1,ITIH3
GO: Biological Process	GO:0043588	skin development		7.005E-03	1E+00	7.89E-02	6.489E-01	4	278	PKD1,EVPL,ITGA2,NOTCH1
GO: Biological Process	GO:0071391	cellular response to estrogen stimulus		7.047E-03	1E+00	7.895E-02	6.493E-01	2	46	BCAS3,ITGA2
GO: Biological Process	GO:0043547	positive regulation of GTPase activity		7.344E-03	1E+00	8.184E-02	6.731E-01	6	632	PLEKHG4B,RASGRP1,BCAS3,OBSCN,RAPGEF1,FGFR4
GO: Biological Process	GO:0072359	circulatory system development		7.628E-03	1E+00	8.185E-02	6.732E-01	8	1058	HHIP,THBS1,BCAS3,SGCD,PKD1,RAPGEF1,FGFRL1,NOTCH1
GO: Biological Process	GO:0072358	cardiovascular system development		7.628E-03	1E+00	8.185E-02	6.732E-01	8	1058	HHIP,THBS1,BCAS3,SGCD,PKD1,RAPGEF1,FGFRL1,NOTCH1
GO: Biological Process	GO:0010557	positive regulation of macromolecule biosynthetic process		7.669E-03	1E+00	8.185E-02	6.732E-01	11	1777	THBS1,KDM5A,BCAS3,RPS3,PKD1,ZFHX3,FGFR4,ITGA2,MAP2K3,TLR8,NOTCH1
GO: Biological Process	GO:0043549	regulation of kinase activity		7.696E-03	1E+00	8.185E-02	6.732E-01	7	842	RASGRP1,THBS1,RPS3,PKD1,RAPGEF1,MAP2K3,ADCY9
GO: Biological Process	GO:0060429	epithelium development		7.961E-03	1E+00	8.185E-02	6.732E-01	9	1296	HHIP,PKD1,KLK14,RAPGEF1,EVPL,FGFR4,ITGA2,PLOD1,NOTCH1
GO: Biological Process	GO:0003162	atrioventricular node development		8.194E-03	1E+00	8.185E-02	6.732E-01	1	3	NOTCH1
GO: Biological Process	GO:0032079	positive regulation of endodeoxyribonuclease activity		8.194E-03	1E+00	8.185E-02	6.732E-01	1	3	RPS3
GO: Biological Process	GO:1901187	regulation of ephrin receptor signaling pathway		8.194E-03	1E+00	8.185E-02	6.732E-01	1	3	NOTCH1
GO: Biological Process	GO:0061343	cell adhesion involved in heart morphogenesis		8.194E-03	1E+00	8.185E-02	6.732E-01	1	3	NOTCH1
GO: Biological Process	GO:2000828	regulation of parathyroid hormone secretion		8.194E-03	1E+00	8.185E-02	6.732E-01	1	3	FGFR4
GO: Biological Process	GO:0046110	xanthine metabolic process		8.194E-03	1E+00	8.185E-02	6.732E-01	1	3	AOX1
GO: Biological Process	GO:0045608	negative regulation of inner ear auditory receptor cell differentiation		8.194E-03	1E+00	8.185E-02	6.732E-01	1	3	NOTCH1
GO: Biological Process	GO:0061144	alveolar secondary septum development		8.194E-03	1E+00	8.185E-02	6.732E-01	1	3	FGFR4
GO: Biological Process	GO:1904059	regulation of locomotor rhythm		8.194E-03	1E+00	8.185E-02	6.732E-01	1	3	ZFHX3
GO: Biological Process	GO:1903412	response to bile acid		8.194E-03	1E+00	8.185E-02	6.732E-01	1	3	FGFR4
GO: Biological Process	GO:0002581	negative regulation of antigen processing and presentation of peptide or polysaccharide antigen via MHC class II		8.194E-03	1E+00	8.185E-02	6.732E-01	1	3	THBS1
GO: Biological Process	GO:1902263	apoptotic process involved in embryonic digit morphogenesis		8.194E-03	1E+00	8.185E-02	6.732E-01	1	3	NOTCH1
GO: Biological Process	GO:0072156	distal tubule morphogenesis		8.194E-03	1E+00	8.185E-02	6.732E-01	1	3	PKD1
GO: Biological Process	GO:0010751	negative regulation of nitric oxide mediated signal transduction		8.194E-03	1E+00	8.185E-02	6.732E-01	1	3	THBS1
GO: Biological Process	GO:2000974	negative regulation of pro-B cell differentiation		8.194E-03	1E+00	8.185E-02	6.732E-01	1	3	NOTCH1
GO: Biological Process	GO:0003213	cardiac right atrium morphogenesis		8.194E-03	1E+00	8.185E-02	6.732E-01	1	3	NOTCH1
GO: Biological Process	GO:0090109	regulation of cell-substrate junction assembly		8.282E-03	1E+00	8.185E-02	6.732E-01	2	50	THBS1,BCAS3
GO: Biological Process	GO:0051893	regulation of focal adhesion assembly		8.282E-03	1E+00	8.185E-02	6.732E-01	2	50	THBS1,BCAS3
GO: Biological Process	GO:0060428	lung epithelium development		8.282E-03	1E+00	8.185E-02	6.732E-01	2	50	PKD1,FGFR4
GO: Biological Process	GO:0001568	blood vessel development		8.441E-03	1E+00	8.302E-02	6.828E-01	6	651	HHIP,THBS1,BCAS3,PKD1,RAPGEF1,NOTCH1
GO: Biological Process	GO:0051056	regulation of small GTPase mediated signal transduction		8.596E-03	1E+00	8.416E-02	6.922E-01	4	295	PLEKHG4B,RASGRP1,OBSCN,RAPGEF1
GO: Biological Process	GO:0045661	regulation of myoblast differentiation		8.934E-03	1E+00	8.665E-02	7.127E-01	2	52	ZFHX3,NOTCH1
GO: Biological Process	GO:1903391	regulation of adherens junction organization		8.934E-03	1E+00	8.665E-02	7.127E-01	2	52	THBS1,BCAS3
GO: Biological Process	GO:0032940	secretion by cell		9.062E-03	1E+00	8.749E-02	7.196E-01	8	1090	RASGRP1,THBS1,PER2,FGFR4,F5,TLR8,NOTCH1,ITIH3
GO: Biological Process	GO:0010633	negative regulation of epithelial cell migration		9.608E-03	1E+00	9.091E-02	7.477E-01	2	54	THBS1,NOTCH1
GO: Biological Process	GO:0043535	regulation of blood vessel endothelial cell migration		9.608E-03	1E+00	9.091E-02	7.477E-01	2	54	THBS1,NOTCH1
GO: Biological Process	GO:0050922	negative regulation of chemotaxis		9.953E-03	1E+00	9.091E-02	7.477E-01	2	55	THBS1,NOTCH1
GO: Biological Process	GO:0001944	vasculature development		1.013E-02	1E+00	9.091E-02	7.477E-01	6	677	HHIP,THBS1,BCAS3,PKD1,RAPGEF1,NOTCH1
GO: Biological Process	GO:0043542	endothelial cell migration		1.025E-02	1E+00	9.091E-02	7.477E-01	3	164	THBS1,BCAS3,NOTCH1
GO: Biological Process	GO:0006911	phagocytosis, engulfment		1.03E-02	1E+00	9.091E-02	7.477E-01	2	56	THBS1,ITGA2
GO: Biological Process	GO:0001666	response to hypoxia		1.041E-02	1E+00	9.091E-02	7.477E-01	4	312	THBS1,ITGA2,PLOD1,NOTCH1
GO: Biological Process	GO:0061351	neural precursor cell proliferation		1.059E-02	1E+00	9.091E-02	7.477E-01	3	166	HHIP,RAPGEF1,NOTCH1
GO: Biological Process	GO:0060411	cardiac septum morphogenesis		1.066E-02	1E+00	9.091E-02	7.477E-01	2	57	FGFRL1,NOTCH1
GO: Biological Process	GO:0050982	detection of mechanical stimulus		1.066E-02	1E+00	9.091E-02	7.477E-01	2	57	PKD1,ITGA2
GO: Biological Process	GO:0018149	peptide cross-linking		1.066E-02	1E+00	9.091E-02	7.477E-01	2	57	THBS1,EVPL
GO: Biological Process	GO:0032147	activation of protein kinase activity		1.087E-02	1E+00	9.091E-02	7.477E-01	4	316	THBS1,RAPGEF1,MAP2K3,ADCY9
GO: Biological Process	GO:0043087	regulation of GTPase activity		1.091E-02	1E+00	9.091E-02	7.477E-01	6	688	PLEKHG4B,RASGRP1,BCAS3,OBSCN,RAPGEF1,FGFR4
GO: Biological Process	GO:0072218	metanephric ascending thin limb development		1.091E-02	1E+00	9.091E-02	7.477E-01	1	4	PKD1
GO: Biological Process	GO:0003219	cardiac right ventricle formation		1.091E-02	1E+00	9.091E-02	7.477E-01	1	4	NOTCH1
GO: Biological Process	GO:1903847	regulation of aorta morphogenesis		1.091E-02	1E+00	9.091E-02	7.477E-01	1	4	NOTCH1
GO: Biological Process	GO:0060528	secretory columnal luminar epithelial cell differentiation involved in prostate glandular acinus development		1.091E-02	1E+00	9.091E-02	7.477E-01	1	4	NOTCH1
GO: Biological Process	GO:0051935	glutamate reuptake		1.091E-02	1E+00	9.091E-02	7.477E-01	1	4	PER2
GO: Biological Process	GO:0090272	negative regulation of fibroblast growth factor production		1.091E-02	1E+00	9.091E-02	7.477E-01	1	4	FGFR4
GO: Biological Process	GO:0032077	positive regulation of deoxyribonuclease activity		1.091E-02	1E+00	9.091E-02	7.477E-01	1	4	RPS3
GO: Biological Process	GO:0045632	negative regulation of mechanoreceptor differentiation		1.091E-02	1E+00	9.091E-02	7.477E-01	1	4	NOTCH1
GO: Biological Process	GO:0097167	circadian regulation of translation		1.091E-02	1E+00	9.091E-02	7.477E-01	1	4	PER2
GO: Biological Process	GO:0072021	ascending thin limb development		1.091E-02	1E+00	9.091E-02	7.477E-01	1	4	PKD1
GO: Biological Process	GO:0003273	cell migration involved in endocardial cushion formation		1.091E-02	1E+00	9.091E-02	7.477E-01	1	4	NOTCH1
GO: Biological Process	GO:0006145	purine nucleobase catabolic process		1.091E-02	1E+00	9.091E-02	7.477E-01	1	4	AOX1
GO: Biological Process	GO:0042816	vitamin B6 metabolic process		1.091E-02	1E+00	9.091E-02	7.477E-01	1	4	AOX1
GO: Biological Process	GO:0007161	calcium-independent cell-matrix adhesion		1.091E-02	1E+00	9.091E-02	7.477E-01	1	4	PKD1
GO: Biological Process	GO:0045356	positive regulation of interferon-alpha biosynthetic process		1.091E-02	1E+00	9.091E-02	7.477E-01	1	4	TLR8
GO: Biological Process	GO:1903849	positive regulation of aorta morphogenesis		1.091E-02	1E+00	9.091E-02	7.477E-01	1	4	NOTCH1
GO: Biological Process	GO:2000981	negative regulation of inner ear receptor cell differentiation		1.091E-02	1E+00	9.091E-02	7.477E-01	1	4	NOTCH1
GO: Biological Process	GO:0002085	inhibition of neuroepithelial cell differentiation		1.091E-02	1E+00	9.091E-02	7.477E-01	1	4	NOTCH1
GO: Biological Process	GO:2001270	regulation of cysteine-type endopeptidase activity involved in execution phase of apoptosis		1.091E-02	1E+00	9.091E-02	7.477E-01	1	4	RPS3
GO: Biological Process	GO:0010748	negative regulation of plasma membrane long-chain fatty acid transport		1.091E-02	1E+00	9.091E-02	7.477E-01	1	4	THBS1
GO: Biological Process	GO:0051933	amino acid neurotransmitter reuptake		1.091E-02	1E+00	9.091E-02	7.477E-01	1	4	PER2
GO: Biological Process	GO:0051247	positive regulation of protein metabolic process		1.096E-02	1E+00	9.091E-02	7.477E-01	10	1611	RASGRP1,THBS1,RPS3,PKD1,RAPGEF1,FGFR4,ITGA2,MAP2K3,TLR8,ADCY9
GO: Biological Process	GO:0002437	inflammatory response to antigenic stimulus		1.102E-02	1E+00	9.091E-02	7.477E-01	2	58	RASGRP1,NOTCH1
GO: Biological Process	GO:0010830	regulation of myotube differentiation		1.102E-02	1E+00	9.091E-02	7.477E-01	2	58	CEACAM5,NOTCH1
GO: Biological Process	GO:0001889	liver development		1.112E-02	1E+00	9.132E-02	7.511E-01	3	169	PKD1,ITGA2,NOTCH1
GO: Biological Process	GO:0036293	response to decreased oxygen levels		1.146E-02	1E+00	9.38E-02	7.715E-01	4	321	THBS1,ITGA2,PLOD1,NOTCH1
GO: Biological Process	GO:0006629	lipid metabolic process		1.162E-02	1E+00	9.428E-02	7.754E-01	9	1377	UGT1A4,UGT1A3,PER2,UGT1A10,UGT1A8,UGT1A7,UGT1A6,UGT1A9,FGFR4
GO: Biological Process	GO:0051147	regulation of muscle cell differentiation		1.166E-02	1E+00	9.428E-02	7.754E-01	3	172	CEACAM5,ZFHX3,NOTCH1
GO: Biological Process	GO:0061008	hepaticobiliary system development		1.166E-02	1E+00	9.428E-02	7.754E-01	3	172	PKD1,ITGA2,NOTCH1
GO: Biological Process	GO:0001816	cytokine production		1.181E-02	1E+00	9.478E-02	7.796E-01	6	700	RASGRP1,THBS1,FGFR4,MAP2K3,TLR8,NOTCH1
GO: Biological Process	GO:0007169	transmembrane receptor protein tyrosine kinase signaling pathway		1.181E-02	1E+00	9.478E-02	7.796E-01	6	700	HHIP,THBS1,RAPGEF1,FGFRL1,FGFR4,NOTCH1
GO: Biological Process	GO:0030155	regulation of cell adhesion		1.212E-02	1E+00	9.669E-02	7.953E-01	6	704	RASGRP1,THBS1,BCAS3,PKD1,ITGA2,NOTCH1
GO: Biological Process	GO:0007405	neuroblast proliferation		1.214E-02	1E+00	9.669E-02	7.953E-01	2	61	HHIP,NOTCH1
GO: Biological Process	GO:0019748	secondary metabolic process		1.252E-02	1E+00	9.936E-02	8.172E-01	2	62	UGT1A8,UGT1A7
GO: Biological Process	GO:0042116	macrophage activation		1.291E-02	1E+00	1.006E-01	8.272E-01	2	63	THBS1,TLR8
GO: Biological Process	GO:0007265	Ras protein signal transduction		1.297E-02	1E+00	1.006E-01	8.272E-01	4	333	PLEKHG4B,RASGRP1,OBSCN,RAPGEF1
GO: Biological Process	GO:0001932	regulation of protein phosphorylation		1.308E-02	1E+00	1.006E-01	8.272E-01	9	1404	RASGRP1,THBS1,RPS3,PKD1,RAPGEF1,FGFR4,MAP2K3,TLR8,ADCY9
GO: Biological Process	GO:0055001	muscle cell development		1.336E-02	1E+00	1.006E-01	8.272E-01	3	181	SGCD,OBSCN,NOTCH1
GO: Biological Process	GO:0032252	secretory granule localization		1.362E-02	1E+00	1.006E-01	8.272E-01	1	5	RASGRP1
GO: Biological Process	GO:0072014	proximal tubule development		1.362E-02	1E+00	1.006E-01	8.272E-01	1	5	PKD1
GO: Biological Process	GO:0061419	positive regulation of transcription from RNA polymerase II promoter in response to hypoxia		1.362E-02	1E+00	1.006E-01	8.272E-01	1	5	NOTCH1
GO: Biological Process	GO:0003241	growth involved in heart morphogenesis		1.362E-02	1E+00	1.006E-01	8.272E-01	1	5	NOTCH1
GO: Biological Process	GO:0010757	negative regulation of plasminogen activation		1.362E-02	1E+00	1.006E-01	8.272E-01	1	5	THBS1
GO: Biological Process	GO:0060948	cardiac vascular smooth muscle cell development		1.362E-02	1E+00	1.006E-01	8.272E-01	1	5	NOTCH1
GO: Biological Process	GO:0003192	mitral valve formation		1.362E-02	1E+00	1.006E-01	8.272E-01	1	5	NOTCH1
GO: Biological Process	GO:0007386	compartment pattern specification		1.362E-02	1E+00	1.006E-01	8.272E-01	1	5	NOTCH1
GO: Biological Process	GO:0046533	negative regulation of photoreceptor cell differentiation		1.362E-02	1E+00	1.006E-01	8.272E-01	1	5	NOTCH1
GO: Biological Process	GO:0035898	parathyroid hormone secretion		1.362E-02	1E+00	1.006E-01	8.272E-01	1	5	FGFR4
GO: Biological Process	GO:0072236	metanephric loop of Henle development		1.362E-02	1E+00	1.006E-01	8.272E-01	1	5	PKD1
GO: Biological Process	GO:0072144	glomerular mesangial cell development		1.362E-02	1E+00	1.006E-01	8.272E-01	1	5	NOTCH1
GO: Biological Process	GO:0010749	regulation of nitric oxide mediated signal transduction		1.362E-02	1E+00	1.006E-01	8.272E-01	1	5	THBS1
GO: Biological Process	GO:0031064	negative regulation of histone deacetylation		1.362E-02	1E+00	1.006E-01	8.272E-01	1	5	KDM5A
GO: Biological Process	GO:0002051	osteoblast fate commitment		1.362E-02	1E+00	1.006E-01	8.272E-01	1	5	NOTCH1
GO: Biological Process	GO:0070482	response to oxygen levels		1.363E-02	1E+00	1.006E-01	8.272E-01	4	338	THBS1,ITGA2,PLOD1,NOTCH1
GO: Biological Process	GO:0002274	myeloid leukocyte activation		1.376E-02	1E+00	1.012E-01	8.32E-01	3	183	RASGRP1,THBS1,TLR8
GO: Biological Process	GO:0008544	epidermis development		1.391E-02	1E+00	1.016E-01	8.354E-01	4	340	KLK14,EVPL,PLOD1,NOTCH1
GO: Biological Process	GO:0010810	regulation of cell-substrate adhesion		1.396E-02	1E+00	1.016E-01	8.354E-01	3	184	THBS1,BCAS3,NOTCH1
GO: Biological Process	GO:0048754	branching morphogenesis of an epithelial tube		1.396E-02	1E+00	1.016E-01	8.354E-01	3	184	HHIP,PKD1,NOTCH1
GO: Biological Process	GO:0010324	membrane invagination		1.41E-02	1E+00	1.019E-01	8.381E-01	2	66	THBS1,ITGA2
GO: Biological Process	GO:0003281	ventricular septum development		1.41E-02	1E+00	1.019E-01	8.381E-01	2	66	FGFRL1,NOTCH1
GO: Biological Process	GO:0051173	positive regulation of nitrogen compound metabolic process		1.458E-02	1E+00	1.05E-01	8.634E-01	11	1944	THBS1,KDM5A,BCAS3,RPS3,PKD1,ZFHX3,FGFR4,ITGA2,MAP2K3,NOTCH1,ADCY9
GO: Biological Process	GO:0043408	regulation of MAPK cascade		1.474E-02	1E+00	1.056E-01	8.682E-01	6	735	RASGRP1,THBS1,RPS3,RAPGEF1,FGFR4,MAP2K3
GO: Biological Process	GO:0006417	regulation of translation		1.488E-02	1E+00	1.056E-01	8.682E-01	4	347	THBS1,PER2,RPS3,ITGA2
GO: Biological Process	GO:0001667	ameboidal-type cell migration		1.488E-02	1E+00	1.056E-01	8.682E-01	4	347	THBS1,BCAS3,ITGA2,NOTCH1
GO: Biological Process	GO:0042108	positive regulation of cytokine biosynthetic process		1.493E-02	1E+00	1.056E-01	8.682E-01	2	68	THBS1,TLR8
GO: Biological Process	GO:0032890	regulation of organic acid transport		1.493E-02	1E+00	1.056E-01	8.682E-01	2	68	THBS1,PER2
GO: Biological Process	GO:1902533	positive regulation of intracellular signal transduction		1.497E-02	1E+00	1.056E-01	8.682E-01	7	958	RASGRP1,THBS1,RPS3,RAPGEF1,FGFR4,MAP2K3,NOTCH1
GO: Biological Process	GO:0048645	animal organ formation		1.535E-02	1E+00	1.065E-01	8.761E-01	2	69	FGFR4,NOTCH1
GO: Biological Process	GO:0050663	cytokine secretion		1.607E-02	1E+00	1.065E-01	8.761E-01	3	194	RASGRP1,TLR8,NOTCH1
GO: Biological Process	GO:0050906	detection of stimulus involved in sensory perception		1.614E-02	1E+00	1.065E-01	8.761E-01	5	543	OR2C1,OR4C3,OR13F1,ITGA2,OR10G4
GO: Biological Process	GO:0010595	positive regulation of endothelial cell migration		1.62E-02	1E+00	1.065E-01	8.761E-01	2	71	THBS1,BCAS3
GO: Biological Process	GO:0003180	aortic valve morphogenesis		1.632E-02	1E+00	1.065E-01	8.761E-01	1	6	NOTCH1
GO: Biological Process	GO:0045349	interferon-alpha biosynthetic process		1.632E-02	1E+00	1.065E-01	8.761E-01	1	6	TLR8
GO: Biological Process	GO:0043652	engulfment of apoptotic cell		1.632E-02	1E+00	1.065E-01	8.761E-01	1	6	THBS1
GO: Biological Process	GO:0072602	interleukin-4 secretion		1.632E-02	1E+00	1.065E-01	8.761E-01	1	6	NOTCH1
GO: Biological Process	GO:0003176	aortic valve development		1.632E-02	1E+00	1.065E-01	8.761E-01	1	6	NOTCH1
GO: Biological Process	GO:0035897	proteolysis in other organism		1.632E-02	1E+00	1.065E-01	8.761E-01	1	6	MAP2K3
GO: Biological Process	GO:0002036	regulation of L-glutamate import across plasma membrane		1.632E-02	1E+00	1.065E-01	8.761E-01	1	6	PER2
GO: Biological Process	GO:0002580	regulation of antigen processing and presentation of peptide or polysaccharide antigen via MHC class II		1.632E-02	1E+00	1.065E-01	8.761E-01	1	6	THBS1
GO: Biological Process	GO:0060842	arterial endothelial cell differentiation		1.632E-02	1E+00	1.065E-01	8.761E-01	1	6	NOTCH1
GO: Biological Process	GO:0010746	regulation of plasma membrane long-chain fatty acid transport		1.632E-02	1E+00	1.065E-01	8.761E-01	1	6	THBS1
GO: Biological Process	GO:0045354	regulation of interferon-alpha biosynthetic process		1.632E-02	1E+00	1.065E-01	8.761E-01	1	6	TLR8
GO: Biological Process	GO:0002578	negative regulation of antigen processing and presentation		1.632E-02	1E+00	1.065E-01	8.761E-01	1	6	THBS1
GO: Biological Process	GO:0010694	positive regulation of alkaline phosphatase activity		1.632E-02	1E+00	1.065E-01	8.761E-01	1	6	ITGA2
GO: Biological Process	GO:0010958	regulation of amino acid import across plasma membrane		1.632E-02	1E+00	1.065E-01	8.761E-01	1	6	PER2
GO: Biological Process	GO:0070640	vitamin D3 metabolic process		1.632E-02	1E+00	1.065E-01	8.761E-01	1	6	FGFR4
GO: Biological Process	GO:0060956	endocardial cell differentiation		1.632E-02	1E+00	1.065E-01	8.761E-01	1	6	NOTCH1
GO: Biological Process	GO:0072143	mesangial cell development		1.632E-02	1E+00	1.065E-01	8.761E-01	1	6	NOTCH1
GO: Biological Process	GO:0046113	nucleobase catabolic process		1.632E-02	1E+00	1.065E-01	8.761E-01	1	6	AOX1
GO: Biological Process	GO:0032914	positive regulation of transforming growth factor beta1 production		1.632E-02	1E+00	1.065E-01	8.761E-01	1	6	THBS1
GO: Biological Process	GO:0072008	glomerular mesangial cell differentiation		1.632E-02	1E+00	1.065E-01	8.761E-01	1	6	NOTCH1
GO: Biological Process	GO:0032760	positive regulation of tumor necrosis factor production		1.663E-02	1E+00	1.082E-01	8.901E-01	2	72	RASGRP1,THBS1
GO: Biological Process	GO:0019935	cyclic-nucleotide-mediated signaling		1.707E-02	1E+00	1.107E-01	9.103E-01	2	73	THBS1,ADCY9
GO: Biological Process	GO:0030162	regulation of proteolysis		1.712E-02	1E+00	1.107E-01	9.103E-01	6	760	COL6A3,THBS1,RPS3,PKD1,FGFR4,ITIH3
GO: Biological Process	GO:0050920	regulation of chemotaxis		1.719E-02	1E+00	1.108E-01	9.113E-01	3	199	THBS1,ITGA2,NOTCH1
GO: Biological Process	GO:1903557	positive regulation of tumor necrosis factor superfamily cytokine production		1.752E-02	1E+00	1.116E-01	9.176E-01	2	74	RASGRP1,THBS1
GO: Biological Process	GO:0002040	sprouting angiogenesis		1.752E-02	1E+00	1.116E-01	9.176E-01	2	74	THBS1,NOTCH1
GO: Biological Process	GO:0046903	secretion		1.768E-02	1E+00	1.116E-01	9.176E-01	8	1228	RASGRP1,THBS1,PER2,FGFR4,F5,TLR8,NOTCH1,ITIH3
GO: Biological Process	GO:0048511	rhythmic process		1.776E-02	1E+00	1.116E-01	9.176E-01	4	366	SLC9A3,PER2,KDM5A,ZFHX3
GO: Biological Process	GO:0031346	positive regulation of cell projection organization		1.792E-02	1E+00	1.116E-01	9.176E-01	4	367	PTPRD,BCAS3,RAPGEF1,ITGA2
GO: Biological Process	GO:0032729	positive regulation of interferon-gamma production		1.796E-02	1E+00	1.116E-01	9.176E-01	2	75	RASGRP1,TLR8
GO: Biological Process	GO:0070345	negative regulation of fat cell proliferation		1.902E-02	1E+00	1.116E-01	9.176E-01	1	7	PER2
GO: Biological Process	GO:0033591	response to L-ascorbic acid		1.902E-02	1E+00	1.116E-01	9.176E-01	1	7	ITGA2
GO: Biological Process	GO:0003344	pericardium morphogenesis		1.902E-02	1E+00	1.116E-01	9.176E-01	1	7	NOTCH1
GO: Biological Process	GO:0042167	heme catabolic process		1.902E-02	1E+00	1.116E-01	9.176E-01	1	7	UGT1A4
GO: Biological Process	GO:0090269	fibroblast growth factor production		1.902E-02	1E+00	1.116E-01	9.176E-01	1	7	FGFR4
GO: Biological Process	GO:0046532	regulation of photoreceptor cell differentiation		1.902E-02	1E+00	1.116E-01	9.176E-01	1	7	NOTCH1
GO: Biological Process	GO:0045359	positive regulation of interferon-beta biosynthetic process		1.902E-02	1E+00	1.116E-01	9.176E-01	1	7	TLR8
GO: Biological Process	GO:0072235	metanephric distal tubule development		1.902E-02	1E+00	1.116E-01	9.176E-01	1	7	PKD1
GO: Biological Process	GO:0019249	lactate biosynthetic process		1.902E-02	1E+00	1.116E-01	9.176E-01	1	7	PER2
GO: Biological Process	GO:0003160	endocardium morphogenesis		1.902E-02	1E+00	1.116E-01	9.176E-01	1	7	NOTCH1
GO: Biological Process	GO:0032071	regulation of endodeoxyribonuclease activity		1.902E-02	1E+00	1.116E-01	9.176E-01	1	7	RPS3
GO: Biological Process	GO:0072007	mesangial cell differentiation		1.902E-02	1E+00	1.116E-01	9.176E-01	1	7	NOTCH1
GO: Biological Process	GO:0090270	regulation of fibroblast growth factor production		1.902E-02	1E+00	1.116E-01	9.176E-01	1	7	FGFR4
GO: Biological Process	GO:0060982	coronary artery morphogenesis		1.902E-02	1E+00	1.116E-01	9.176E-01	1	7	NOTCH1
GO: Biological Process	GO:0009912	auditory receptor cell fate commitment		1.902E-02	1E+00	1.116E-01	9.176E-01	1	7	NOTCH1
GO: Biological Process	GO:0034720	histone H3-K4 demethylation		1.902E-02	1E+00	1.116E-01	9.176E-01	1	7	KDM5A
GO: Biological Process	GO:2000973	regulation of pro-B cell differentiation		1.902E-02	1E+00	1.116E-01	9.176E-01	1	7	NOTCH1
GO: Biological Process	GO:0007221	positive regulation of transcription of Notch receptor target		1.902E-02	1E+00	1.116E-01	9.176E-01	1	7	NOTCH1
GO: Biological Process	GO:0033015	tetrapyrrole catabolic process		1.902E-02	1E+00	1.116E-01	9.176E-01	1	7	UGT1A4
GO: Biological Process	GO:0006787	porphyrin-containing compound catabolic process		1.902E-02	1E+00	1.116E-01	9.176E-01	1	7	UGT1A4
GO: Biological Process	GO:0003256	regulation of transcription from RNA polymerase II promoter involved in myocardial precursor cell differentiation		1.902E-02	1E+00	1.116E-01	9.176E-01	1	7	NOTCH1
GO: Biological Process	GO:0046149	pigment catabolic process		1.902E-02	1E+00	1.116E-01	9.176E-01	1	7	UGT1A4
GO: Biological Process	GO:1901725	regulation of histone deacetylase activity		1.902E-02	1E+00	1.116E-01	9.176E-01	1	7	KDM5A
GO: Biological Process	GO:0072141	renal interstitial fibroblast development		1.902E-02	1E+00	1.116E-01	9.176E-01	1	7	NOTCH1
GO: Biological Process	GO:0060120	inner ear receptor cell fate commitment		1.902E-02	1E+00	1.116E-01	9.176E-01	1	7	NOTCH1
GO: Biological Process	GO:0007185	transmembrane receptor protein tyrosine phosphatase signaling pathway		1.902E-02	1E+00	1.116E-01	9.176E-01	1	7	PTPRD
GO: Biological Process	GO:0044033	multi-organism metabolic process		1.906E-02	1E+00	1.116E-01	9.176E-01	3	207	RPS3,MAP2K3,NOTCH1
GO: Biological Process	GO:0019220	regulation of phosphate metabolic process		1.919E-02	1E+00	1.12E-01	9.213E-01	10	1756	RASGRP1,THBS1,RPS3,PKD1,RAPGEF1,FGFR4,ITGA2,MAP2K3,TLR8,ADCY9
GO: Biological Process	GO:0043534	blood vessel endothelial cell migration		1.934E-02	1E+00	1.125E-01	9.257E-01	2	78	THBS1,NOTCH1
GO: Biological Process	GO:0007167	enzyme linked receptor protein signaling pathway		2.004E-02	1E+00	1.161E-01	9.547E-01	7	1016	HHIP,THBS1,PTPRD,RAPGEF1,FGFRL1,FGFR4,NOTCH1
GO: Biological Process	GO:0034248	regulation of cellular amide metabolic process		2.008E-02	1E+00	1.161E-01	9.547E-01	4	380	THBS1,PER2,RPS3,ITGA2
GO: Biological Process	GO:0051174	regulation of phosphorus metabolic process		2.011E-02	1E+00	1.161E-01	9.547E-01	10	1769	RASGRP1,THBS1,RPS3,PKD1,RAPGEF1,FGFR4,ITGA2,MAP2K3,TLR8,ADCY9
GO: Biological Process	GO:0042325	regulation of phosphorylation		2.021E-02	1E+00	1.163E-01	9.567E-01	9	1510	RASGRP1,THBS1,RPS3,PKD1,RAPGEF1,FGFR4,MAP2K3,TLR8,ADCY9
GO: Biological Process	GO:0090630	activation of GTPase activity		2.028E-02	1E+00	1.164E-01	9.574E-01	2	80	RASGRP1,BCAS3
GO: Biological Process	GO:0032270	positive regulation of cellular protein metabolic process		2.037E-02	1E+00	1.166E-01	9.588E-01	9	1512	RASGRP1,THBS1,RPS3,PKD1,RAPGEF1,FGFR4,ITGA2,MAP2K3,ADCY9
GO: Biological Process	GO:0048545	response to steroid hormone		2.042E-02	1E+00	1.166E-01	9.589E-01	5	577	THBS1,SLC9A3,BCAS3,ITGA2,NOTCH1
GO: Biological Process	GO:0007189	adenylate cyclase-activating G protein-coupled receptor signaling pathway		2.076E-02	1E+00	1.182E-01	9.72E-01	2	81	OR13F1,ADCY9
GO: Biological Process	GO:0032070	regulation of deoxyribonuclease activity		2.17E-02	1E+00	1.189E-01	9.778E-01	1	8	RPS3
GO: Biological Process	GO:0002604	regulation of dendritic cell antigen processing and presentation		2.17E-02	1E+00	1.189E-01	9.778E-01	1	8	THBS1
GO: Biological Process	GO:0072071	kidney interstitial fibroblast differentiation		2.17E-02	1E+00	1.189E-01	9.778E-01	1	8	NOTCH1
GO: Biological Process	GO:0006971	hypotonic response		2.17E-02	1E+00	1.189E-01	9.778E-01	1	8	ITGA2
GO: Biological Process	GO:0070857	regulation of bile acid biosynthetic process		2.17E-02	1E+00	1.189E-01	9.778E-01	1	8	FGFR4
GO: Biological Process	GO:0003348	cardiac endothelial cell differentiation		2.17E-02	1E+00	1.189E-01	9.778E-01	1	8	NOTCH1
GO: Biological Process	GO:0015911	plasma membrane long-chain fatty acid transport		2.17E-02	1E+00	1.189E-01	9.778E-01	1	8	THBS1
GO: Biological Process	GO:1904238	pericyte cell differentiation		2.17E-02	1E+00	1.189E-01	9.778E-01	1	8	NOTCH1
GO: Biological Process	GO:0045416	positive regulation of interleukin-8 biosynthetic process		2.17E-02	1E+00	1.189E-01	9.778E-01	1	8	TLR8
GO: Biological Process	GO:0072282	metanephric nephron tubule morphogenesis		2.17E-02	1E+00	1.189E-01	9.778E-01	1	8	PKD1
GO: Biological Process	GO:1903960	negative regulation of anion transmembrane transport		2.17E-02	1E+00	1.189E-01	9.778E-01	1	8	THBS1
GO: Biological Process	GO:0072205	metanephric collecting duct development		2.17E-02	1E+00	1.189E-01	9.778E-01	1	8	PKD1
GO: Biological Process	GO:0032092	positive regulation of protein binding		2.173E-02	1E+00	1.189E-01	9.778E-01	2	83	PKD1,ITGA2
GO: Biological Process	GO:0071260	cellular response to mechanical stimulus		2.173E-02	1E+00	1.189E-01	9.778E-01	2	83	ITGA2,TLR8
GO: Biological Process	GO:0009725	response to hormone		2.173E-02	1E+00	1.189E-01	9.778E-01	7	1033	THBS1,SLC9A3,BCAS3,ITGA2,PLOD1,NOTCH1,ADCY9
GO: Biological Process	GO:0052548	regulation of endopeptidase activity		2.24E-02	1E+00	1.222E-01	1E+00	4	393	COL6A3,THBS1,RPS3,ITIH3
GO: Biological Process	GO:0061138	morphogenesis of a branching epithelium		2.261E-02	1E+00	1.231E-01	1E+00	3	221	HHIP,PKD1,NOTCH1
GO: Biological Process	GO:0007507	heart development		2.268E-02	1E+00	1.231E-01	1E+00	5	593	THBS1,SGCD,PKD1,FGFRL1,NOTCH1
GO: Biological Process	GO:0014070	response to organic cyclic compound		2.299E-02	1E+00	1.245E-01	1E+00	7	1045	THBS1,SLC9A3,BCAS3,RAPGEF1,FGFR4,ITGA2,NOTCH1
GO: Biological Process	GO:0045445	myoblast differentiation		2.372E-02	1E+00	1.255E-01	1E+00	2	87	ZFHX3,NOTCH1
GO: Biological Process	GO:0016575	histone deacetylation		2.372E-02	1E+00	1.255E-01	1E+00	2	87	PER2,KDM5A
GO: Biological Process	GO:0048646	anatomical structure formation involved in morphogenesis		2.392E-02	1E+00	1.255E-01	1E+00	8	1299	HHIP,THBS1,BCAS3,PKD1,OBSCN,FGFR4,ITGA2,NOTCH1
GO: Biological Process	GO:0097105	presynaptic membrane assembly		2.438E-02	1E+00	1.255E-01	1E+00	1	9	PTPRD
GO: Biological Process	GO:0072177	mesonephric duct development		2.438E-02	1E+00	1.255E-01	1E+00	1	9	PKD1
GO: Biological Process	GO:0032905	transforming growth factor beta1 production		2.438E-02	1E+00	1.255E-01	1E+00	1	9	THBS1
GO: Biological Process	GO:0051971	positive regulation of transmission of nerve impulse		2.438E-02	1E+00	1.255E-01	1E+00	1	9	ITGA2
GO: Biological Process	GO:0045607	regulation of inner ear auditory receptor cell differentiation		2.438E-02	1E+00	1.255E-01	1E+00	1	9	NOTCH1
GO: Biological Process	GO:0045631	regulation of mechanoreceptor differentiation		2.438E-02	1E+00	1.255E-01	1E+00	1	9	NOTCH1
GO: Biological Process	GO:0038180	nerve growth factor signaling pathway		2.438E-02	1E+00	1.255E-01	1E+00	1	9	RAPGEF1
GO: Biological Process	GO:0032908	regulation of transforming growth factor beta1 production		2.438E-02	1E+00	1.255E-01	1E+00	1	9	THBS1
GO: Biological Process	GO:1904251	regulation of bile acid metabolic process		2.438E-02	1E+00	1.255E-01	1E+00	1	9	FGFR4
GO: Biological Process	GO:0002468	dendritic cell antigen processing and presentation		2.438E-02	1E+00	1.255E-01	1E+00	1	9	THBS1
GO: Biological Process	GO:2000980	regulation of inner ear receptor cell differentiation		2.438E-02	1E+00	1.255E-01	1E+00	1	9	NOTCH1
GO: Biological Process	GO:0003190	atrioventricular valve formation		2.438E-02	1E+00	1.255E-01	1E+00	1	9	NOTCH1
GO: Biological Process	GO:2000192	negative regulation of fatty acid transport		2.438E-02	1E+00	1.255E-01	1E+00	1	9	THBS1
GO: Biological Process	GO:0097084	vascular smooth muscle cell development		2.438E-02	1E+00	1.255E-01	1E+00	1	9	NOTCH1
GO: Biological Process	GO:1902231	positive regulation of intrinsic apoptotic signaling pathway in response to DNA damage		2.438E-02	1E+00	1.255E-01	1E+00	1	9	RPS3
GO: Biological Process	GO:0003183	mitral valve morphogenesis		2.438E-02	1E+00	1.255E-01	1E+00	1	9	NOTCH1
GO: Biological Process	GO:0060837	blood vessel endothelial cell differentiation		2.438E-02	1E+00	1.255E-01	1E+00	1	9	NOTCH1
GO: Biological Process	GO:0098742	cell-cell adhesion via plasma-membrane adhesion molecules		2.507E-02	1E+00	1.284E-01	1E+00	3	230	PTPRD,PKD1,FGFRL1
GO: Biological Process	GO:0045216	cell-cell junction organization		2.507E-02	1E+00	1.284E-01	1E+00	3	230	THBS1,BCAS3,ITGA2
GO: Biological Process	GO:0048705	skeletal system morphogenesis		2.535E-02	1E+00	1.296E-01	1E+00	3	231	HHIP,THBS1,PKD1
GO: Biological Process	GO:0035239	tube morphogenesis		2.668E-02	1E+00	1.316E-01	1E+00	4	415	HHIP,BCAS3,PKD1,NOTCH1
GO: Biological Process	GO:0052547	regulation of peptidase activity		2.689E-02	1E+00	1.316E-01	1E+00	4	416	COL6A3,THBS1,RPS3,ITIH3
GO: Biological Process	GO:0003177	pulmonary valve development		2.706E-02	1E+00	1.316E-01	1E+00	1	10	NOTCH1
GO: Biological Process	GO:0010692	regulation of alkaline phosphatase activity		2.706E-02	1E+00	1.316E-01	1E+00	1	10	ITGA2
GO: Biological Process	GO:0003184	pulmonary valve morphogenesis		2.706E-02	1E+00	1.316E-01	1E+00	1	10	NOTCH1
GO: Biological Process	GO:0045357	regulation of interferon-beta biosynthetic process		2.706E-02	1E+00	1.316E-01	1E+00	1	10	TLR8
GO: Biological Process	GO:0003174	mitral valve development		2.706E-02	1E+00	1.316E-01	1E+00	1	10	NOTCH1
GO: Biological Process	GO:0051918	negative regulation of fibrinolysis		2.706E-02	1E+00	1.316E-01	1E+00	1	10	THBS1
GO: Biological Process	GO:1902715	positive regulation of interferon-gamma secretion		2.706E-02	1E+00	1.316E-01	1E+00	1	10	RASGRP1
GO: Biological Process	GO:0090051	negative regulation of cell migration involved in sprouting angiogenesis		2.706E-02	1E+00	1.316E-01	1E+00	1	10	NOTCH1
GO: Biological Process	GO:0003264	regulation of cardioblast proliferation		2.706E-02	1E+00	1.316E-01	1E+00	1	10	NOTCH1
GO: Biological Process	GO:0003263	cardioblast proliferation		2.706E-02	1E+00	1.316E-01	1E+00	1	10	NOTCH1
GO: Biological Process	GO:1901213	regulation of transcription from RNA polymerase II promoter involved in heart development		2.706E-02	1E+00	1.316E-01	1E+00	1	10	NOTCH1
GO: Biological Process	GO:0060768	regulation of epithelial cell proliferation involved in prostate gland development		2.706E-02	1E+00	1.316E-01	1E+00	1	10	NOTCH1
GO: Biological Process	GO:0061314	Notch signaling involved in heart development		2.706E-02	1E+00	1.316E-01	1E+00	1	10	NOTCH1
GO: Biological Process	GO:0003211	cardiac ventricle formation		2.706E-02	1E+00	1.316E-01	1E+00	1	10	NOTCH1
GO: Biological Process	GO:0038065	collagen-activated signaling pathway		2.706E-02	1E+00	1.316E-01	1E+00	1	10	ITGA2
GO: Biological Process	GO:0051938	L-glutamate import		2.706E-02	1E+00	1.316E-01	1E+00	1	10	PER2
GO: Biological Process	GO:0045350	interferon-beta biosynthetic process		2.706E-02	1E+00	1.316E-01	1E+00	1	10	TLR8
GO: Biological Process	GO:0003266	regulation of secondary heart field cardioblast proliferation		2.706E-02	1E+00	1.316E-01	1E+00	1	10	NOTCH1
GO: Biological Process	GO:0001763	morphogenesis of a branching structure		2.708E-02	1E+00	1.316E-01	1E+00	3	237	HHIP,PKD1,NOTCH1
GO: Biological Process	GO:0019218	regulation of steroid metabolic process		2.738E-02	1E+00	1.328E-01	1E+00	2	94	UGT1A8,FGFR4
GO: Biological Process	GO:0045765	regulation of angiogenesis		2.767E-02	1E+00	1.339E-01	1E+00	3	239	HHIP,THBS1,NOTCH1
GO: Biological Process	GO:0001952	regulation of cell-matrix adhesion		2.792E-02	1E+00	1.345E-01	1E+00	2	95	THBS1,BCAS3
GO: Biological Process	GO:2000177	regulation of neural precursor cell proliferation		2.792E-02	1E+00	1.345E-01	1E+00	2	95	RAPGEF1,NOTCH1
GO: Biological Process	GO:0001817	regulation of cytokine production		2.867E-02	1E+00	1.378E-01	1E+00	5	631	RASGRP1,THBS1,FGFR4,MAP2K3,TLR8
GO: Biological Process	GO:0050911	detection of chemical stimulus involved in sensory perception of smell		2.879E-02	1E+00	1.378E-01	1E+00	4	425	OR2C1,OR4C3,OR13F1,OR10G4
GO: Biological Process	GO:0051240	positive regulation of multicellular organismal process		2.923E-02	1E+00	1.378E-01	1E+00	9	1610	RASGRP1,THBS1,PTPRD,BCAS3,RAPGEF1,FGFR4,ITGA2,TLR8,NOTCH1
GO: Biological Process	GO:0010951	negative regulation of endopeptidase activity		2.948E-02	1E+00	1.378E-01	1E+00	3	245	COL6A3,THBS1,ITIH3
GO: Biological Process	GO:0072080	nephron tubule development		2.957E-02	1E+00	1.378E-01	1E+00	2	98	PKD1,NOTCH1
GO: Biological Process	GO:0070341	fat cell proliferation		2.972E-02	1E+00	1.378E-01	1E+00	1	11	PER2
GO: Biological Process	GO:1903671	negative regulation of sprouting angiogenesis		2.972E-02	1E+00	1.378E-01	1E+00	1	11	NOTCH1
GO: Biological Process	GO:0032825	positive regulation of natural killer cell differentiation		2.972E-02	1E+00	1.378E-01	1E+00	1	11	RASGRP1
GO: Biological Process	GO:0060430	lung saccule development		2.972E-02	1E+00	1.378E-01	1E+00	1	11	FGFR4
GO: Biological Process	GO:0014807	regulation of somitogenesis		2.972E-02	1E+00	1.378E-01	1E+00	1	11	NOTCH1
GO: Biological Process	GO:0060767	epithelial cell proliferation involved in prostate gland development		2.972E-02	1E+00	1.378E-01	1E+00	1	11	NOTCH1
GO: Biological Process	GO:0010755	regulation of plasminogen activation		2.972E-02	1E+00	1.378E-01	1E+00	1	11	THBS1
GO: Biological Process	GO:0072173	metanephric tubule morphogenesis		2.972E-02	1E+00	1.378E-01	1E+00	1	11	PKD1
GO: Biological Process	GO:0060379	cardiac muscle cell myoblast differentiation		2.972E-02	1E+00	1.378E-01	1E+00	1	11	NOTCH1
GO: Biological Process	GO:0072070	loop of Henle development		2.972E-02	1E+00	1.378E-01	1E+00	1	11	PKD1
GO: Biological Process	GO:0043589	skin morphogenesis		2.972E-02	1E+00	1.378E-01	1E+00	1	11	ITGA2
GO: Biological Process	GO:0070344	regulation of fat cell proliferation		2.972E-02	1E+00	1.378E-01	1E+00	1	11	PER2
GO: Biological Process	GO:0007050	cell cycle arrest		3.01E-02	1E+00	1.392E-01	1E+00	3	247	THBS1,PKD1,ZFHX3
GO: Biological Process	GO:0010628	positive regulation of gene expression		3.029E-02	1E+00	1.398E-01	1E+00	10	1890	THBS1,KDM5A,BCAS3,RPS3,PKD1,ZFHX3,FGFR4,ITGA2,MAP2K3,NOTCH1
GO: Biological Process	GO:0051153	regulation of striated muscle cell differentiation		3.069E-02	1E+00	1.41E-01	1E+00	2	100	CEACAM5,NOTCH1
GO: Biological Process	GO:0006476	protein deacetylation		3.069E-02	1E+00	1.41E-01	1E+00	2	100	PER2,KDM5A
GO: Biological Process	GO:0032269	negative regulation of cellular protein metabolic process		3.094E-02	1E+00	1.418E-01	1E+00	7	1112	COL6A3,THBS1,PER2,KDM5A,RPS3,RAPGEF1,ITIH3
GO: Biological Process	GO:0007162	negative regulation of cell adhesion		3.104E-02	1E+00	1.42E-01	1E+00	3	250	THBS1,BCAS3,NOTCH1
GO: Biological Process	GO:0003007	heart morphogenesis		3.167E-02	1E+00	1.425E-01	1E+00	3	252	THBS1,FGFRL1,NOTCH1
GO: Biological Process	GO:0061326	renal tubule development		3.183E-02	1E+00	1.425E-01	1E+00	2	102	PKD1,NOTCH1
GO: Biological Process	GO:0009887	animal organ morphogenesis		3.213E-02	1E+00	1.425E-01	1E+00	7	1121	HHIP,THBS1,PKD1,FGFRL1,FGFR4,ITGA2,NOTCH1
GO: Biological Process	GO:0042640	anagen		3.238E-02	1E+00	1.425E-01	1E+00	1	12	NOTCH1
GO: Biological Process	GO:0007440	foregut morphogenesis		3.238E-02	1E+00	1.425E-01	1E+00	1	12	NOTCH1
GO: Biological Process	GO:0060253	negative regulation of glial cell proliferation		3.238E-02	1E+00	1.425E-01	1E+00	1	12	NOTCH1
GO: Biological Process	GO:0060539	diaphragm development		3.238E-02	1E+00	1.425E-01	1E+00	1	12	FGFRL1
GO: Biological Process	GO:1905155	positive regulation of membrane invagination		3.238E-02	1E+00	1.425E-01	1E+00	1	12	ITGA2
GO: Biological Process	GO:0071372	cellular response to follicle-stimulating hormone stimulus		3.238E-02	1E+00	1.425E-01	1E+00	1	12	NOTCH1
GO: Biological Process	GO:0048845	venous blood vessel morphogenesis		3.238E-02	1E+00	1.425E-01	1E+00	1	12	NOTCH1
GO: Biological Process	GO:0060100	positive regulation of phagocytosis, engulfment		3.238E-02	1E+00	1.425E-01	1E+00	1	12	ITGA2
GO: Biological Process	GO:1901201	regulation of extracellular matrix assembly		3.238E-02	1E+00	1.425E-01	1E+00	1	12	NOTCH1
GO: Biological Process	GO:0048711	positive regulation of astrocyte differentiation		3.238E-02	1E+00	1.425E-01	1E+00	1	12	NOTCH1
GO: Biological Process	GO:0003207	cardiac chamber formation		3.238E-02	1E+00	1.425E-01	1E+00	1	12	NOTCH1
GO: Biological Process	GO:0045414	regulation of interleukin-8 biosynthetic process		3.238E-02	1E+00	1.425E-01	1E+00	1	12	TLR8
GO: Biological Process	GO:0060525	prostate glandular acinus development		3.238E-02	1E+00	1.425E-01	1E+00	1	12	NOTCH1
GO: Biological Process	GO:0036066	protein O-linked fucosylation		3.238E-02	1E+00	1.425E-01	1E+00	1	12	THBS1
GO: Biological Process	GO:0002328	pro-B cell differentiation		3.238E-02	1E+00	1.425E-01	1E+00	1	12	NOTCH1
GO: Biological Process	GO:0030335	positive regulation of cell migration		3.328E-02	1E+00	1.459E-01	1E+00	4	445	THBS1,BCAS3,ITGA2,NOTCH1
GO: Biological Process	GO:0010466	negative regulation of peptidase activity		3.329E-02	1E+00	1.459E-01	1E+00	3	257	COL6A3,THBS1,ITIH3
GO: Biological Process	GO:0003279	cardiac septum development		3.356E-02	1E+00	1.462E-01	1E+00	2	105	FGFRL1,NOTCH1
GO: Biological Process	GO:0090100	positive regulation of transmembrane receptor protein serine/threonine kinase signaling pathway		3.356E-02	1E+00	1.462E-01	1E+00	2	105	THBS1,NOTCH1
GO: Biological Process	GO:0035601	protein deacylation		3.356E-02	1E+00	1.462E-01	1E+00	2	105	PER2,KDM5A
GO: Biological Process	GO:0098732	macromolecule deacylation		3.415E-02	1E+00	1.48E-01	1E+00	2	106	PER2,KDM5A
GO: Biological Process	GO:0045727	positive regulation of translation		3.415E-02	1E+00	1.48E-01	1E+00	2	106	THBS1,ITGA2
GO: Biological Process	GO:0023056	positive regulation of signaling		3.492E-02	1E+00	1.48E-01	1E+00	9	1662	RASGRP1,THBS1,RPS3,KLK14,RAPGEF1,FGFR4,ITGA2,MAP2K3,NOTCH1
GO: Biological Process	GO:0019934	cGMP-mediated signaling		3.503E-02	1E+00	1.48E-01	1E+00	1	13	THBS1
GO: Biological Process	GO:0048505	regulation of timing of cell differentiation		3.503E-02	1E+00	1.48E-01	1E+00	1	13	NOTCH1
GO: Biological Process	GO:0045618	positive regulation of keratinocyte differentiation		3.503E-02	1E+00	1.48E-01	1E+00	1	13	NOTCH1
GO: Biological Process	GO:0003157	endocardium development		3.503E-02	1E+00	1.48E-01	1E+00	1	13	NOTCH1
GO: Biological Process	GO:0032725	positive regulation of granulocyte macrophage colony-stimulating factor production		3.503E-02	1E+00	1.48E-01	1E+00	1	13	RASGRP1
GO: Biological Process	GO:0055062	phosphate ion homeostasis		3.503E-02	1E+00	1.48E-01	1E+00	1	13	FGFR4
GO: Biological Process	GO:0042535	positive regulation of tumor necrosis factor biosynthetic process		3.503E-02	1E+00	1.48E-01	1E+00	1	13	THBS1
GO: Biological Process	GO:0042228	interleukin-8 biosynthetic process		3.503E-02	1E+00	1.48E-01	1E+00	1	13	TLR8
GO: Biological Process	GO:0072506	trivalent inorganic anion homeostasis		3.503E-02	1E+00	1.48E-01	1E+00	1	13	FGFR4
GO: Biological Process	GO:0003222	ventricular trabecula myocardium morphogenesis		3.503E-02	1E+00	1.48E-01	1E+00	1	13	NOTCH1
GO: Biological Process	GO:0071107	response to parathyroid hormone		3.503E-02	1E+00	1.48E-01	1E+00	1	13	ITGA2
GO: Biological Process	GO:0032486	Rap protein signal transduction		3.503E-02	1E+00	1.48E-01	1E+00	1	13	RAPGEF1
GO: Biological Process	GO:1901342	regulation of vasculature development		3.562E-02	1E+00	1.501E-01	1E+00	3	264	HHIP,THBS1,NOTCH1
GO: Biological Process	GO:0045446	endothelial cell differentiation		3.593E-02	1E+00	1.509E-01	1E+00	2	109	RAPGEF1,NOTCH1
GO: Biological Process	GO:0051101	regulation of DNA binding		3.593E-02	1E+00	1.509E-01	1E+00	2	109	PER2,ITGA2
GO: Biological Process	GO:0061448	connective tissue development		3.63E-02	1E+00	1.515E-01	1E+00	3	266	THBS1,PKD1,NOTCH1
GO: Biological Process	GO:2000147	positive regulation of cell motility		3.641E-02	1E+00	1.515E-01	1E+00	4	458	THBS1,BCAS3,ITGA2,NOTCH1
GO: Biological Process	GO:0007608	sensory perception of smell		3.641E-02	1E+00	1.515E-01	1E+00	4	458	OR2C1,OR4C3,OR13F1,OR10G4
GO: Biological Process	GO:0006468	protein phosphorylation		3.676E-02	1E+00	1.515E-01	1E+00	10	1952	RASGRP1,THBS1,RPS3,PKD1,OBSCN,RAPGEF1,FGFR4,MAP2K3,TLR8,ADCY9
GO: Biological Process	GO:0032870	cellular response to hormone stimulus		3.717E-02	1E+00	1.515E-01	1E+00	5	677	BCAS3,ITGA2,PLOD1,NOTCH1,ADCY9
GO: Biological Process	GO:0070372	regulation of ERK1 and ERK2 cascade		3.733E-02	1E+00	1.515E-01	1E+00	3	269	RASGRP1,RAPGEF1,FGFR4
GO: Biological Process	GO:0010647	positive regulation of cell communication		3.754E-02	1E+00	1.515E-01	1E+00	9	1684	RASGRP1,THBS1,RPS3,KLK14,RAPGEF1,FGFR4,ITGA2,MAP2K3,NOTCH1
GO: Biological Process	GO:0003198	epithelial to mesenchymal transition involved in endocardial cushion formation		3.768E-02	1E+00	1.515E-01	1E+00	1	14	NOTCH1
GO: Biological Process	GO:0045605	negative regulation of epidermal cell differentiation		3.768E-02	1E+00	1.515E-01	1E+00	1	14	NOTCH1
GO: Biological Process	GO:0070986	left/right axis specification		3.768E-02	1E+00	1.515E-01	1E+00	1	14	NOTCH1
GO: Biological Process	GO:0072505	divalent inorganic anion homeostasis		3.768E-02	1E+00	1.515E-01	1E+00	1	14	FGFR4
GO: Biological Process	GO:2000400	positive regulation of thymocyte aggregation		3.768E-02	1E+00	1.515E-01	1E+00	1	14	RASGRP1
GO: Biological Process	GO:0051917	regulation of fibrinolysis		3.768E-02	1E+00	1.515E-01	1E+00	1	14	THBS1
GO: Biological Process	GO:0045955	negative regulation of calcium ion-dependent exocytosis		3.768E-02	1E+00	1.515E-01	1E+00	1	14	NOTCH1
GO: Biological Process	GO:0045738	negative regulation of DNA repair		3.768E-02	1E+00	1.515E-01	1E+00	1	14	RPS3
GO: Biological Process	GO:0033089	positive regulation of T cell differentiation in thymus		3.768E-02	1E+00	1.515E-01	1E+00	1	14	RASGRP1
GO: Biological Process	GO:1902713	regulation of interferon-gamma secretion		3.768E-02	1E+00	1.515E-01	1E+00	1	14	RASGRP1
GO: Biological Process	GO:0048715	negative regulation of oligodendrocyte differentiation		3.768E-02	1E+00	1.515E-01	1E+00	1	14	NOTCH1
GO: Biological Process	GO:0040034	regulation of development, heterochronic		3.768E-02	1E+00	1.515E-01	1E+00	1	14	NOTCH1
GO: Biological Process	GO:0003161	cardiac conduction system development		3.768E-02	1E+00	1.515E-01	1E+00	1	14	NOTCH1
GO: Biological Process	GO:0010759	positive regulation of macrophage chemotaxis		3.768E-02	1E+00	1.515E-01	1E+00	1	14	THBS1
GO: Biological Process	GO:0045078	positive regulation of interferon-gamma biosynthetic process		3.768E-02	1E+00	1.515E-01	1E+00	1	14	TLR8
GO: Biological Process	GO:0021510	spinal cord development		3.775E-02	1E+00	1.515E-01	1E+00	2	112	PKD1,NOTCH1
GO: Biological Process	GO:0001525	angiogenesis		3.791E-02	1E+00	1.519E-01	1E+00	4	464	HHIP,THBS1,BCAS3,NOTCH1
GO: Biological Process	GO:0032649	regulation of interferon-gamma production		3.837E-02	1E+00	1.533E-01	1E+00	2	113	RASGRP1,TLR8
GO: Biological Process	GO:0072009	nephron epithelium development		3.898E-02	1E+00	1.533E-01	1E+00	2	114	PKD1,NOTCH1
GO: Biological Process	GO:0035295	tube development		3.9E-02	1E+00	1.533E-01	1E+00	5	686	HHIP,BCAS3,PKD1,FGFR4,NOTCH1
GO: Biological Process	GO:0006508	proteolysis		3.916E-02	1E+00	1.533E-01	1E+00	9	1697	COL6A3,THBS1,RPS3,PKD1,KLK14,FGFR4,MAP2K3,F5,ITIH3
GO: Biological Process	GO:0051049	regulation of transport		3.939E-02	1E+00	1.533E-01	1E+00	10	1975	RASGRP1,THBS1,SLC9A3,PER2,BCAS3,PKD1,FGFR4,ITGA2,TLR8,NOTCH1
GO: Biological Process	GO:0051272	positive regulation of cellular component movement		3.945E-02	1E+00	1.533E-01	1E+00	4	470	THBS1,BCAS3,ITGA2,NOTCH1
GO: Biological Process	GO:0035023	regulation of Rho protein signal transduction		3.961E-02	1E+00	1.533E-01	1E+00	2	115	PLEKHG4B,OBSCN
GO: Biological Process	GO:0042752	regulation of circadian rhythm		3.961E-02	1E+00	1.533E-01	1E+00	2	115	PER2,ZFHX3
GO: Biological Process	GO:0000165	MAPK cascade		4.028E-02	1E+00	1.533E-01	1E+00	6	928	RASGRP1,THBS1,RPS3,RAPGEF1,FGFR4,MAP2K3
GO: Biological Process	GO:0060973	cell migration involved in heart development		4.031E-02	1E+00	1.533E-01	1E+00	1	15	NOTCH1
GO: Biological Process	GO:0060947	cardiac vascular smooth muscle cell differentiation		4.031E-02	1E+00	1.533E-01	1E+00	1	15	NOTCH1
GO: Biological Process	GO:0010715	regulation of extracellular matrix disassembly		4.031E-02	1E+00	1.533E-01	1E+00	1	15	FGFR4
GO: Biological Process	GO:0032645	regulation of granulocyte macrophage colony-stimulating factor production		4.031E-02	1E+00	1.533E-01	1E+00	1	15	RASGRP1
GO: Biological Process	GO:0050872	white fat cell differentiation		4.031E-02	1E+00	1.533E-01	1E+00	1	15	PER2
GO: Biological Process	GO:0032075	positive regulation of nuclease activity		4.031E-02	1E+00	1.533E-01	1E+00	1	15	RPS3
GO: Biological Process	GO:0032495	response to muramyl dipeptide		4.031E-02	1E+00	1.533E-01	1E+00	1	15	NOTCH1
GO: Biological Process	GO:0032604	granulocyte macrophage colony-stimulating factor production		4.031E-02	1E+00	1.533E-01	1E+00	1	15	RASGRP1
GO: Biological Process	GO:0045603	positive regulation of endothelial cell differentiation		4.031E-02	1E+00	1.533E-01	1E+00	1	15	NOTCH1
GO: Biological Process	GO:1905153	regulation of membrane invagination		4.031E-02	1E+00	1.533E-01	1E+00	1	15	ITGA2
GO: Biological Process	GO:0060742	epithelial cell differentiation involved in prostate gland development		4.031E-02	1E+00	1.533E-01	1E+00	1	15	NOTCH1
GO: Biological Process	GO:0007320	insemination		4.031E-02	1E+00	1.533E-01	1E+00	1	15	KLK14
GO: Biological Process	GO:0072176	nephric duct development		4.031E-02	1E+00	1.533E-01	1E+00	1	15	PKD1
GO: Biological Process	GO:0045351	type I interferon biosynthetic process		4.031E-02	1E+00	1.533E-01	1E+00	1	15	TLR8
GO: Biological Process	GO:0060099	regulation of phagocytosis, engulfment		4.031E-02	1E+00	1.533E-01	1E+00	1	15	ITGA2
GO: Biological Process	GO:0097090	presynaptic membrane organization		4.031E-02	1E+00	1.533E-01	1E+00	1	15	PTPRD
GO: Biological Process	GO:0010763	positive regulation of fibroblast migration		4.031E-02	1E+00	1.533E-01	1E+00	1	15	THBS1
GO: Biological Process	GO:1900119	positive regulation of execution phase of apoptosis		4.031E-02	1E+00	1.533E-01	1E+00	1	15	RPS3
GO: Biological Process	GO:0070365	hepatocyte differentiation		4.031E-02	1E+00	1.533E-01	1E+00	1	15	ITGA2
GO: Biological Process	GO:0010608	posttranscriptional regulation of gene expression		4.075E-02	1E+00	1.547E-01	1E+00	4	475	THBS1,PER2,RPS3,ITGA2
GO: Biological Process	GO:0050907	detection of chemical stimulus involved in sensory perception		4.102E-02	1E+00	1.554E-01	1E+00	4	476	OR2C1,OR4C3,OR13F1,OR10G4
GO: Biological Process	GO:0051248	negative regulation of protein metabolic process		4.122E-02	1E+00	1.558E-01	1E+00	7	1183	COL6A3,THBS1,PER2,KDM5A,RPS3,RAPGEF1,ITIH3
GO: Biological Process	GO:0040017	positive regulation of locomotion		4.128E-02	1E+00	1.558E-01	1E+00	4	477	THBS1,BCAS3,ITGA2,NOTCH1
GO: Biological Process	GO:0070371	ERK1 and ERK2 cascade		4.274E-02	1E+00	1.584E-01	1E+00	3	284	RASGRP1,RAPGEF1,FGFR4
GO: Biological Process	GO:0030010	establishment of cell polarity		4.277E-02	1E+00	1.584E-01	1E+00	2	120	BCAS3,PKD1
GO: Biological Process	GO:0060979	vasculogenesis involved in coronary vascular morphogenesis		4.295E-02	1E+00	1.584E-01	1E+00	1	16	NOTCH1
GO: Biological Process	GO:0071636	positive regulation of transforming growth factor beta production		4.295E-02	1E+00	1.584E-01	1E+00	1	16	THBS1
GO: Biological Process	GO:0050966	detection of mechanical stimulus involved in sensory perception of pain		4.295E-02	1E+00	1.584E-01	1E+00	1	16	ITGA2
GO: Biological Process	GO:2000353	positive regulation of endothelial cell apoptotic process		4.295E-02	1E+00	1.584E-01	1E+00	1	16	THBS1
GO: Biological Process	GO:0051580	regulation of neurotransmitter uptake		4.295E-02	1E+00	1.584E-01	1E+00	1	16	PER2
GO: Biological Process	GO:0003188	heart valve formation		4.295E-02	1E+00	1.584E-01	1E+00	1	16	NOTCH1
GO: Biological Process	GO:0003417	growth plate cartilage development		4.295E-02	1E+00	1.584E-01	1E+00	1	16	THBS1
GO: Biological Process	GO:0043032	positive regulation of macrophage activation		4.295E-02	1E+00	1.584E-01	1E+00	1	16	THBS1
GO: Biological Process	GO:0032354	response to follicle-stimulating hormone		4.295E-02	1E+00	1.584E-01	1E+00	1	16	NOTCH1
GO: Biological Process	GO:0032823	regulation of natural killer cell differentiation		4.295E-02	1E+00	1.584E-01	1E+00	1	16	RASGRP1
GO: Biological Process	GO:2000251	positive regulation of actin cytoskeleton reorganization		4.295E-02	1E+00	1.584E-01	1E+00	1	16	BCAS3
GO: Biological Process	GO:0003206	cardiac chamber morphogenesis		4.342E-02	1E+00	1.599E-01	1E+00	2	121	FGFRL1,NOTCH1
GO: Biological Process	GO:0032963	collagen metabolic process		4.406E-02	1E+00	1.62E-01	1E+00	2	122	COL6A3,ITGA2
GO: Biological Process	GO:0051146	striated muscle cell differentiation		4.462E-02	1E+00	1.635E-01	1E+00	3	289	CEACAM5,OBSCN,NOTCH1
GO: Biological Process	GO:0014902	myotube differentiation		4.471E-02	1E+00	1.635E-01	1E+00	2	123	CEACAM5,NOTCH1
GO: Biological Process	GO:0032680	regulation of tumor necrosis factor production		4.471E-02	1E+00	1.635E-01	1E+00	2	123	RASGRP1,THBS1
GO: Biological Process	GO:0008285	negative regulation of cell proliferation		4.504E-02	1E+00	1.635E-01	1E+00	5	714	THBS1,PER2,RAPGEF1,FGFRL1,NOTCH1
GO: Biological Process	GO:0032640	tumor necrosis factor production		4.537E-02	1E+00	1.635E-01	1E+00	2	124	RASGRP1,THBS1
GO: Biological Process	GO:0034199	activation of protein kinase A activity		4.557E-02	1E+00	1.635E-01	1E+00	1	17	ADCY9
GO: Biological Process	GO:0071732	cellular response to nitric oxide		4.557E-02	1E+00	1.635E-01	1E+00	1	17	THBS1
GO: Biological Process	GO:0072109	glomerular mesangium development		4.557E-02	1E+00	1.635E-01	1E+00	1	17	NOTCH1
GO: Biological Process	GO:0045475	locomotor rhythm		4.557E-02	1E+00	1.635E-01	1E+00	1	17	ZFHX3
GO: Biological Process	GO:0006089	lactate metabolic process		4.557E-02	1E+00	1.635E-01	1E+00	1	17	PER2
GO: Biological Process	GO:1902001	fatty acid transmembrane transport		4.557E-02	1E+00	1.635E-01	1E+00	1	17	THBS1
GO: Biological Process	GO:0003214	cardiac left ventricle morphogenesis		4.557E-02	1E+00	1.635E-01	1E+00	1	17	NOTCH1
GO: Biological Process	GO:2000136	regulation of cell proliferation involved in heart morphogenesis		4.557E-02	1E+00	1.635E-01	1E+00	1	17	NOTCH1
GO: Biological Process	GO:0051969	regulation of transmission of nerve impulse		4.557E-02	1E+00	1.635E-01	1E+00	1	17	ITGA2
GO: Biological Process	GO:0034250	positive regulation of cellular amide metabolic process		4.603E-02	1E+00	1.646E-01	1E+00	2	125	THBS1,ITGA2
GO: Biological Process	GO:0032609	interferon-gamma production		4.603E-02	1E+00	1.646E-01	1E+00	2	125	RASGRP1,TLR8
GO: Biological Process	GO:0007389	pattern specification process		4.623E-02	1E+00	1.65E-01	1E+00	4	495	HHIP,PKD1,FGFR4,NOTCH1
GO: Biological Process	GO:0023014	signal transduction by protein phosphorylation		4.664E-02	1E+00	1.661E-01	1E+00	6	962	RASGRP1,THBS1,RPS3,RAPGEF1,FGFR4,MAP2K3
GO: Biological Process	GO:1903555	regulation of tumor necrosis factor superfamily cytokine production		4.669E-02	1E+00	1.661E-01	1E+00	2	126	RASGRP1,THBS1
GO: Biological Process	GO:0003231	cardiac ventricle development		4.736E-02	1E+00	1.677E-01	1E+00	2	127	FGFRL1,NOTCH1
GO: Biological Process	GO:0009967	positive regulation of signal transduction		4.791E-02	1E+00	1.677E-01	1E+00	8	1488	RASGRP1,THBS1,RPS3,KLK14,RAPGEF1,FGFR4,MAP2K3,NOTCH1
GO: Biological Process	GO:0044851	hair cycle phase		4.818E-02	1E+00	1.677E-01	1E+00	1	18	NOTCH1
GO: Biological Process	GO:0003215	cardiac right ventricle morphogenesis		4.818E-02	1E+00	1.677E-01	1E+00	1	18	NOTCH1
GO: Biological Process	GO:0032695	negative regulation of interleukin-12 production		4.818E-02	1E+00	1.677E-01	1E+00	1	18	THBS1
GO: Biological Process	GO:0018126	protein hydroxylation		4.818E-02	1E+00	1.677E-01	1E+00	1	18	PLOD1
GO: Biological Process	GO:0045072	regulation of interferon-gamma biosynthetic process		4.818E-02	1E+00	1.677E-01	1E+00	1	18	TLR8
GO: Biological Process	GO:0001946	lymphangiogenesis		4.818E-02	1E+00	1.677E-01	1E+00	1	18	PKD1
GO: Biological Process	GO:0036303	lymph vessel morphogenesis		4.818E-02	1E+00	1.677E-01	1E+00	1	18	PKD1
GO: Biological Process	GO:0003272	endocardial cushion formation		4.818E-02	1E+00	1.677E-01	1E+00	1	18	NOTCH1
GO: Biological Process	GO:0072148	epithelial cell fate commitment		4.818E-02	1E+00	1.677E-01	1E+00	1	18	NOTCH1
GO: Biological Process	GO:0032727	positive regulation of interferon-alpha production		4.818E-02	1E+00	1.677E-01	1E+00	1	18	TLR8
GO: Biological Process	GO:0061323	cell proliferation involved in heart morphogenesis		4.818E-02	1E+00	1.677E-01	1E+00	1	18	NOTCH1
GO: Biological Process	GO:0003158	endothelium development		4.87E-02	1E+00	1.686E-01	1E+00	2	129	RAPGEF1,NOTCH1
GO: Biological Process	GO:0002687	positive regulation of leukocyte migration		4.87E-02	1E+00	1.686E-01	1E+00	2	129	THBS1,ITGA2
GO: Biological Process	GO:0071706	tumor necrosis factor superfamily cytokine production		4.87E-02	1E+00	1.686E-01	1E+00	2	129	RASGRP1,THBS1
GO: Biological Process	GO:0050921	positive regulation of chemotaxis		4.937E-02	1E+00	1.707E-01	1E+00	2	130	THBS1,ITGA2
GO: Biological Process	GO:0098609	cell-cell adhesion		5.025E-02	1E+00	1.722E-01	1E+00	6	980	RASGRP1,CEACAM5,PTPRD,PKD1,RAPGEF1,FGFRL1
GO: Biological Process	GO:1902531	regulation of intracellular signal transduction		5.077E-02	1E+00	1.722E-01	1E+00	9	1781	PLEKHG4B,RASGRP1,THBS1,RPS3,OBSCN,RAPGEF1,FGFR4,MAP2K3,NOTCH1
GO: Biological Process	GO:1902043	positive regulation of extrinsic apoptotic signaling pathway via death domain receptors		5.079E-02	1E+00	1.722E-01	1E+00	1	19	THBS1
GO: Biological Process	GO:0045683	negative regulation of epidermis development		5.079E-02	1E+00	1.722E-01	1E+00	1	19	NOTCH1
GO: Biological Process	GO:0042754	negative regulation of circadian rhythm		5.079E-02	1E+00	1.722E-01	1E+00	1	19	PER2
GO: Biological Process	GO:2000114	regulation of establishment of cell polarity		5.079E-02	1E+00	1.722E-01	1E+00	1	19	BCAS3
GO: Biological Process	GO:0031116	positive regulation of microtubule polymerization		5.079E-02	1E+00	1.722E-01	1E+00	1	19	RPS3
GO: Biological Process	GO:2000678	negative regulation of transcription regulatory region DNA binding		5.079E-02	1E+00	1.722E-01	1E+00	1	19	PER2
GO: Biological Process	GO:0071675	regulation of mononuclear cell migration		5.079E-02	1E+00	1.722E-01	1E+00	1	19	THBS1
GO: Biological Process	GO:0010002	cardioblast differentiation		5.079E-02	1E+00	1.722E-01	1E+00	1	19	NOTCH1
GO: Biological Process	GO:0003181	atrioventricular valve morphogenesis		5.079E-02	1E+00	1.722E-01	1E+00	1	19	NOTCH1
GO: Biological Process	GO:0060841	venous blood vessel development		5.079E-02	1E+00	1.722E-01	1E+00	1	19	NOTCH1
GO: Biological Process	GO:0031397	negative regulation of protein ubiquitination		5.142E-02	1E+00	1.738E-01	1E+00	2	133	PER2,RPS3
GO: Biological Process	GO:0046330	positive regulation of JNK cascade		5.142E-02	1E+00	1.738E-01	1E+00	2	133	RASGRP1,RPS3
GO: Biological Process	GO:1903530	regulation of secretion by cell		5.21E-02	1E+00	1.753E-01	1E+00	5	744	RASGRP1,PER2,FGFR4,TLR8,NOTCH1
GO: Biological Process	GO:0006766	vitamin metabolic process		5.211E-02	1E+00	1.753E-01	1E+00	2	134	AOX1,FGFR4
GO: Biological Process	GO:0016192	vesicle-mediated transport		5.214E-02	1E+00	1.753E-01	1E+00	8	1514	RASGRP1,THBS1,SLC9A3,BCAS3,ITGA2,F5,NOTCH1,ITIH3
GO: Biological Process	GO:0009593	detection of chemical stimulus		5.241E-02	1E+00	1.759E-01	1E+00	4	516	OR2C1,OR4C3,OR13F1,OR10G4
GO: Biological Process	GO:0051896	regulation of protein kinase B signaling		5.281E-02	1E+00	1.764E-01	1E+00	2	135	THBS1,RAPGEF1
GO: Biological Process	GO:0048820	hair follicle maturation		5.34E-02	1E+00	1.764E-01	1E+00	1	20	NOTCH1
GO: Biological Process	GO:0042095	interferon-gamma biosynthetic process		5.34E-02	1E+00	1.764E-01	1E+00	1	20	TLR8
GO: Biological Process	GO:0072234	metanephric nephron tubule development		5.34E-02	1E+00	1.764E-01	1E+00	1	20	PKD1
GO: Biological Process	GO:0045606	positive regulation of epidermal cell differentiation		5.34E-02	1E+00	1.764E-01	1E+00	1	20	NOTCH1
GO: Biological Process	GO:0034162	toll-like receptor 9 signaling pathway		5.34E-02	1E+00	1.764E-01	1E+00	1	20	TLR8
GO: Biological Process	GO:0014850	response to muscle activity		5.34E-02	1E+00	1.764E-01	1E+00	1	20	ITGA2
GO: Biological Process	GO:0071371	cellular response to gonadotropin stimulus		5.34E-02	1E+00	1.764E-01	1E+00	1	20	NOTCH1
GO: Biological Process	GO:0002320	lymphoid progenitor cell differentiation		5.34E-02	1E+00	1.764E-01	1E+00	1	20	NOTCH1
GO: Biological Process	GO:0060236	regulation of mitotic spindle organization		5.34E-02	1E+00	1.764E-01	1E+00	1	20	PKD1
GO: Biological Process	GO:0030216	keratinocyte differentiation		5.491E-02	1E+00	1.805E-01	1E+00	2	138	EVPL,NOTCH1
GO: Biological Process	GO:0016053	organic acid biosynthetic process		5.507E-02	1E+00	1.805E-01	1E+00	3	315	PER2,FGFR4,PLOD1
GO: Biological Process	GO:0046394	carboxylic acid biosynthetic process		5.507E-02	1E+00	1.805E-01	1E+00	3	315	PER2,FGFR4,PLOD1
GO: Biological Process	GO:0010758	regulation of macrophage chemotaxis		5.599E-02	1E+00	1.805E-01	1E+00	1	21	THBS1
GO: Biological Process	GO:0003159	morphogenesis of an endothelium		5.599E-02	1E+00	1.805E-01	1E+00	1	21	NOTCH1
GO: Biological Process	GO:0098810	neurotransmitter reuptake		5.599E-02	1E+00	1.805E-01	1E+00	1	21	PER2
GO: Biological Process	GO:0042533	tumor necrosis factor biosynthetic process		5.599E-02	1E+00	1.805E-01	1E+00	1	21	THBS1
GO: Biological Process	GO:0060045	positive regulation of cardiac muscle cell proliferation		5.599E-02	1E+00	1.805E-01	1E+00	1	21	NOTCH1
GO: Biological Process	GO:0042534	regulation of tumor necrosis factor biosynthetic process		5.599E-02	1E+00	1.805E-01	1E+00	1	21	THBS1
GO: Biological Process	GO:0001774	microglial cell activation		5.599E-02	1E+00	1.805E-01	1E+00	1	21	TLR8
GO: Biological Process	GO:0071674	mononuclear cell migration		5.599E-02	1E+00	1.805E-01	1E+00	1	21	THBS1
GO: Biological Process	GO:0031639	plasminogen activation		5.599E-02	1E+00	1.805E-01	1E+00	1	21	THBS1
GO: Biological Process	GO:1902170	cellular response to reactive nitrogen species		5.599E-02	1E+00	1.805E-01	1E+00	1	21	THBS1
GO: Biological Process	GO:0098743	cell aggregation		5.599E-02	1E+00	1.805E-01	1E+00	1	21	PKD1
GO: Biological Process	GO:0001502	cartilage condensation		5.599E-02	1E+00	1.805E-01	1E+00	1	21	PKD1
GO: Biological Process	GO:0090049	regulation of cell migration involved in sprouting angiogenesis		5.599E-02	1E+00	1.805E-01	1E+00	1	21	NOTCH1
GO: Biological Process	GO:0048729	tissue morphogenesis		5.664E-02	1E+00	1.821E-01	1E+00	5	762	HHIP,PKD1,KLK14,ITGA2,NOTCH1
GO: Biological Process	GO:0001501	skeletal system development		5.676E-02	1E+00	1.821E-01	1E+00	4	530	HHIP,THBS1,PKD1,FGFRL1
GO: Biological Process	GO:0007606	sensory perception of chemical stimulus		5.676E-02	1E+00	1.821E-01	1E+00	4	530	OR2C1,OR4C3,OR13F1,OR10G4
GO: Biological Process	GO:0070507	regulation of microtubule cytoskeleton organization		5.847E-02	1E+00	1.845E-01	1E+00	2	143	RPS3,PKD1
GO: Biological Process	GO:1903321	negative regulation of protein modification by small protein conjugation or removal		5.847E-02	1E+00	1.845E-01	1E+00	2	143	PER2,RPS3
GO: Biological Process	GO:0043090	amino acid import		5.858E-02	1E+00	1.845E-01	1E+00	1	22	PER2
GO: Biological Process	GO:0070932	histone H3 deacetylation		5.858E-02	1E+00	1.845E-01	1E+00	1	22	PER2
GO: Biological Process	GO:0032647	regulation of interferon-alpha production		5.858E-02	1E+00	1.845E-01	1E+00	1	22	TLR8
GO: Biological Process	GO:0051187	cofactor catabolic process		5.858E-02	1E+00	1.845E-01	1E+00	1	22	UGT1A4
GO: Biological Process	GO:0042359	vitamin D metabolic process		5.858E-02	1E+00	1.845E-01	1E+00	1	22	FGFR4
GO: Biological Process	GO:0003171	atrioventricular valve development		5.858E-02	1E+00	1.845E-01	1E+00	1	22	NOTCH1
GO: Biological Process	GO:0072643	interferon-gamma secretion		5.858E-02	1E+00	1.845E-01	1E+00	1	22	RASGRP1
GO: Biological Process	GO:0006144	purine nucleobase metabolic process		5.858E-02	1E+00	1.845E-01	1E+00	1	22	AOX1
GO: Biological Process	GO:0048266	behavioral response to pain		5.858E-02	1E+00	1.845E-01	1E+00	1	22	THBS1
GO: Biological Process	GO:0090224	regulation of spindle organization		5.858E-02	1E+00	1.845E-01	1E+00	1	22	PKD1
GO: Biological Process	GO:0045935	positive regulation of nucleobase-containing compound metabolic process		5.885E-02	1E+00	1.851E-01	1E+00	9	1832	KDM5A,BCAS3,RPS3,PKD1,ZFHX3,FGFR4,MAP2K3,NOTCH1,ADCY9
GO: Biological Process	GO:0072006	nephron development		5.919E-02	1E+00	1.859E-01	1E+00	2	144	PKD1,NOTCH1
GO: Biological Process	GO:0050878	regulation of body fluid levels		5.934E-02	1E+00	1.861E-01	1E+00	4	538	THBS1,ITGA2,F5,ADCY9
GO: Biological Process	GO:0033993	response to lipid		5.956E-02	1E+00	1.865E-01	1E+00	6	1023	THBS1,SLC9A3,BCAS3,FGFR4,ITGA2,NOTCH1
GO: Biological Process	GO:0009306	protein secretion		6.065E-02	1E+00	1.893E-01	1E+00	4	542	RASGRP1,PER2,TLR8,NOTCH1
GO: Biological Process	GO:0032607	interferon-alpha production		6.116E-02	1E+00	1.893E-01	1E+00	1	23	TLR8
GO: Biological Process	GO:0032069	regulation of nuclease activity		6.116E-02	1E+00	1.893E-01	1E+00	1	23	RPS3
GO: Biological Process	GO:0002052	positive regulation of neuroblast proliferation		6.116E-02	1E+00	1.893E-01	1E+00	1	23	NOTCH1
GO: Biological Process	GO:0045663	positive regulation of myoblast differentiation		6.116E-02	1E+00	1.893E-01	1E+00	1	23	ZFHX3
GO: Biological Process	GO:0003416	endochondral bone growth		6.116E-02	1E+00	1.893E-01	1E+00	1	23	THBS1
GO: Biological Process	GO:0072243	metanephric nephron epithelium development		6.116E-02	1E+00	1.893E-01	1E+00	1	23	PKD1
GO: Biological Process	GO:0072170	metanephric tubule development		6.116E-02	1E+00	1.893E-01	1E+00	1	23	PKD1
GO: Biological Process	GO:0072073	kidney epithelium development		6.211E-02	1E+00	1.905E-01	1E+00	2	148	PKD1,NOTCH1
GO: Biological Process	GO:0007051	spindle organization		6.211E-02	1E+00	1.905E-01	1E+00	2	148	RPS3,PKD1
GO: Biological Process	GO:0051098	regulation of binding		6.249E-02	1E+00	1.905E-01	1E+00	3	332	PER2,PKD1,ITGA2
GO: Biological Process	GO:0050767	regulation of neurogenesis		6.249E-02	1E+00	1.905E-01	1E+00	5	784	PTPRD,PER2,RAPGEF1,ZFHX3,NOTCH1
GO: Biological Process	GO:0034614	cellular response to reactive oxygen species		6.285E-02	1E+00	1.905E-01	1E+00	2	149	THBS1,RPS3
GO: Biological Process	GO:1904018	positive regulation of vasculature development		6.285E-02	1E+00	1.905E-01	1E+00	2	149	THBS1,NOTCH1
GO: Biological Process	GO:0044703	multi-organism reproductive process		6.352E-02	1E+00	1.905E-01	1E+00	6	1040	ZNF717,KDM5A,KLK14,CDYL,ITGA2,NOTCH1
GO: Biological Process	GO:0014066	regulation of phosphatidylinositol 3-kinase signaling		6.359E-02	1E+00	1.905E-01	1E+00	2	150	RASGRP1,FGFR4
GO: Biological Process	GO:0048565	digestive tract development		6.359E-02	1E+00	1.905E-01	1E+00	2	150	PKD1,NOTCH1
GO: Biological Process	GO:0007283	spermatogenesis		6.366E-02	1E+00	1.905E-01	1E+00	4	551	ZNF717,KDM5A,CDYL,NOTCH1
GO: Biological Process	GO:0048514	blood vessel morphogenesis		6.366E-02	1E+00	1.905E-01	1E+00	4	551	HHIP,THBS1,BCAS3,NOTCH1
GO: Biological Process	GO:0071731	response to nitric oxide		6.373E-02	1E+00	1.905E-01	1E+00	1	24	THBS1
GO: Biological Process	GO:1901533	negative regulation of hematopoietic progenitor cell differentiation		6.373E-02	1E+00	1.905E-01	1E+00	1	24	NOTCH1
GO: Biological Process	GO:0048103	somatic stem cell division		6.373E-02	1E+00	1.905E-01	1E+00	1	24	NOTCH1
GO: Biological Process	GO:0097150	neuronal stem cell population maintenance		6.373E-02	1E+00	1.905E-01	1E+00	1	24	NOTCH1
GO: Biological Process	GO:0032878	regulation of establishment or maintenance of cell polarity		6.373E-02	1E+00	1.905E-01	1E+00	1	24	BCAS3
GO: Biological Process	GO:0036065	fucosylation		6.373E-02	1E+00	1.905E-01	1E+00	1	24	THBS1
GO: Biological Process	GO:0007263	nitric oxide mediated signal transduction		6.373E-02	1E+00	1.905E-01	1E+00	1	24	THBS1
GO: Biological Process	GO:0032891	negative regulation of organic acid transport		6.373E-02	1E+00	1.905E-01	1E+00	1	24	THBS1
GO: Biological Process	GO:0036003	positive regulation of transcription from RNA polymerase II promoter in response to stress		6.373E-02	1E+00	1.905E-01	1E+00	1	24	NOTCH1
GO: Biological Process	GO:0045954	positive regulation of natural killer cell mediated cytotoxicity		6.373E-02	1E+00	1.905E-01	1E+00	1	24	RASGRP1
GO: Biological Process	GO:0009067	aspartate family amino acid biosynthetic process		6.373E-02	1E+00	1.905E-01	1E+00	1	24	PLOD1
GO: Biological Process	GO:0061311	cell surface receptor signaling pathway involved in heart development		6.373E-02	1E+00	1.905E-01	1E+00	1	24	NOTCH1
GO: Biological Process	GO:0031112	positive regulation of microtubule polymerization or depolymerization		6.373E-02	1E+00	1.905E-01	1E+00	1	24	RPS3
GO: Biological Process	GO:0048232	male gamete generation		6.4E-02	1E+00	1.91E-01	1E+00	4	552	ZNF717,KDM5A,CDYL,NOTCH1
GO: Biological Process	GO:0051099	positive regulation of binding		6.508E-02	1E+00	1.932E-01	1E+00	2	152	PKD1,ITGA2
GO: Biological Process	GO:0008015	blood circulation		6.571E-02	1E+00	1.932E-01	1E+00	4	557	PER2,SGCD,MAP2K3,F5
GO: Biological Process	GO:0002717	positive regulation of natural killer cell mediated immunity		6.63E-02	1E+00	1.932E-01	1E+00	1	25	RASGRP1
GO: Biological Process	GO:1903846	positive regulation of cellular response to transforming growth factor beta stimulus		6.63E-02	1E+00	1.932E-01	1E+00	1	25	THBS1
GO: Biological Process	GO:0015813	L-glutamate transmembrane transport		6.63E-02	1E+00	1.932E-01	1E+00	1	25	PER2
GO: Biological Process	GO:0070076	histone lysine demethylation		6.63E-02	1E+00	1.932E-01	1E+00	1	25	KDM5A
GO: Biological Process	GO:0003203	endocardial cushion morphogenesis		6.63E-02	1E+00	1.932E-01	1E+00	1	25	NOTCH1
GO: Biological Process	GO:0030511	positive regulation of transforming growth factor beta receptor signaling pathway		6.63E-02	1E+00	1.932E-01	1E+00	1	25	THBS1
GO: Biological Process	GO:0032816	positive regulation of natural killer cell activation		6.63E-02	1E+00	1.932E-01	1E+00	1	25	RASGRP1
GO: Biological Process	GO:0001759	organ induction		6.63E-02	1E+00	1.932E-01	1E+00	1	25	FGFR4
GO: Biological Process	GO:0001945	lymph vessel development		6.63E-02	1E+00	1.932E-01	1E+00	1	25	PKD1
GO: Biological Process	GO:0072012	glomerulus vasculature development		6.63E-02	1E+00	1.932E-01	1E+00	1	25	NOTCH1
GO: Biological Process	GO:0002577	regulation of antigen processing and presentation		6.63E-02	1E+00	1.932E-01	1E+00	1	25	THBS1
GO: Biological Process	GO:0042994	cytoplasmic sequestering of transcription factor		6.63E-02	1E+00	1.932E-01	1E+00	1	25	PKD1
GO: Biological Process	GO:0098868	bone growth		6.63E-02	1E+00	1.932E-01	1E+00	1	25	THBS1
GO: Biological Process	GO:0002544	chronic inflammatory response		6.63E-02	1E+00	1.932E-01	1E+00	1	25	THBS1
GO: Biological Process	GO:0055083	monovalent inorganic anion homeostasis		6.63E-02	1E+00	1.932E-01	1E+00	1	25	FGFR4
GO: Biological Process	GO:0032874	positive regulation of stress-activated MAPK cascade		6.658E-02	1E+00	1.937E-01	1E+00	2	154	RASGRP1,RPS3
GO: Biological Process	GO:0003013	circulatory system process		6.675E-02	1E+00	1.939E-01	1E+00	4	560	PER2,SGCD,MAP2K3,F5
GO: Biological Process	GO:0051046	regulation of secretion		6.696E-02	1E+00	1.943E-01	1E+00	5	800	RASGRP1,PER2,FGFR4,TLR8,NOTCH1
GO: Biological Process	GO:0070304	positive regulation of stress-activated protein kinase signaling cascade		6.734E-02	1E+00	1.951E-01	1E+00	2	155	RASGRP1,RPS3
GO: Biological Process	GO:0051094	positive regulation of developmental process		6.757E-02	1E+00	1.952E-01	1E+00	7	1323	RASGRP1,THBS1,PTPRD,RAPGEF1,ZFHX3,FGFR4,NOTCH1
GO: Biological Process	GO:0009581	detection of external stimulus		6.81E-02	1E+00	1.952E-01	1E+00	2	156	PKD1,ITGA2
GO: Biological Process	GO:0000187	activation of MAPK activity		6.886E-02	1E+00	1.952E-01	1E+00	2	157	THBS1,MAP2K3
GO: Biological Process	GO:0007188	adenylate cyclase-modulating G protein-coupled receptor signaling pathway		6.886E-02	1E+00	1.952E-01	1E+00	2	157	OR13F1,ADCY9
GO: Biological Process	GO:1903306	negative regulation of regulated secretory pathway		6.886E-02	1E+00	1.952E-01	1E+00	1	26	NOTCH1
GO: Biological Process	GO:0006817	phosphate ion transport		6.886E-02	1E+00	1.952E-01	1E+00	1	26	FGFR4
GO: Biological Process	GO:0045939	negative regulation of steroid metabolic process		6.886E-02	1E+00	1.952E-01	1E+00	1	26	UGT1A8
GO: Biological Process	GO:0032026	response to magnesium ion		6.886E-02	1E+00	1.952E-01	1E+00	1	26	THBS1
GO: Biological Process	GO:0060972	left/right pattern formation		6.886E-02	1E+00	1.952E-01	1E+00	1	26	NOTCH1
GO: Biological Process	GO:0035886	vascular smooth muscle cell differentiation		6.886E-02	1E+00	1.952E-01	1E+00	1	26	NOTCH1
GO: Biological Process	GO:0060914	heart formation		6.886E-02	1E+00	1.952E-01	1E+00	1	26	NOTCH1
GO: Biological Process	GO:0071634	regulation of transforming growth factor beta production		6.886E-02	1E+00	1.952E-01	1E+00	1	26	THBS1
GO: Biological Process	GO:0071709	membrane assembly		6.886E-02	1E+00	1.952E-01	1E+00	1	26	PTPRD
GO: Biological Process	GO:0060039	pericardium development		6.886E-02	1E+00	1.952E-01	1E+00	1	26	NOTCH1
GO: Biological Process	GO:0072273	metanephric nephron morphogenesis		6.886E-02	1E+00	1.952E-01	1E+00	1	26	PKD1
GO: Biological Process	GO:2000178	negative regulation of neural precursor cell proliferation		6.886E-02	1E+00	1.952E-01	1E+00	1	26	RAPGEF1
GO: Biological Process	GO:2000026	regulation of multicellular organismal development		6.958E-02	1E+00	1.97E-01	1E+00	9	1893	RASGRP1,HHIP,THBS1,PTPRD,PER2,RAPGEF1,ZFHX3,FGFR4,NOTCH1
GO: Biological Process	GO:0006936	muscle contraction		6.987E-02	1E+00	1.975E-01	1E+00	3	348	ITGA2,MAP2K3,MYBPC2
GO: Biological Process	GO:0042060	wound healing		7.027E-02	1E+00	1.979E-01	1E+00	4	570	THBS1,ITGA2,F5,NOTCH1
GO: Biological Process	GO:0009582	detection of abiotic stimulus		7.039E-02	1E+00	1.979E-01	1E+00	2	159	PKD1,ITGA2
GO: Biological Process	GO:0035148	tube formation		7.039E-02	1E+00	1.979E-01	1E+00	2	159	BCAS3,NOTCH1
GO: Biological Process	GO:0051223	regulation of protein transport		7.131E-02	1E+00	1.979E-01	1E+00	5	815	RASGRP1,PER2,BCAS3,PKD1,TLR8
GO: Biological Process	GO:0071604	transforming growth factor beta production		7.142E-02	1E+00	1.979E-01	1E+00	1	27	THBS1
GO: Biological Process	GO:0072207	metanephric epithelium development		7.142E-02	1E+00	1.979E-01	1E+00	1	27	PKD1
GO: Biological Process	GO:0045745	positive regulation of G protein-coupled receptor signaling pathway		7.142E-02	1E+00	1.979E-01	1E+00	1	27	KLK14
GO: Biological Process	GO:0060251	regulation of glial cell proliferation		7.142E-02	1E+00	1.979E-01	1E+00	1	27	NOTCH1
GO: Biological Process	GO:0060317	cardiac epithelial to mesenchymal transition		7.142E-02	1E+00	1.979E-01	1E+00	1	27	NOTCH1
GO: Biological Process	GO:0061440	kidney vasculature development		7.142E-02	1E+00	1.979E-01	1E+00	1	27	NOTCH1
GO: Biological Process	GO:1900117	regulation of execution phase of apoptosis		7.142E-02	1E+00	1.979E-01	1E+00	1	27	RPS3
GO: Biological Process	GO:0031646	positive regulation of neurological system process		7.142E-02	1E+00	1.979E-01	1E+00	1	27	ITGA2
GO: Biological Process	GO:0061437	renal system vasculature development		7.142E-02	1E+00	1.979E-01	1E+00	1	27	NOTCH1
GO: Biological Process	GO:0042730	fibrinolysis		7.142E-02	1E+00	1.979E-01	1E+00	1	27	THBS1
GO: Biological Process	GO:0043536	positive regulation of blood vessel endothelial cell migration		7.142E-02	1E+00	1.979E-01	1E+00	1	27	THBS1
GO: Biological Process	GO:0043491	protein kinase B signaling		7.193E-02	1E+00	1.991E-01	1E+00	2	161	THBS1,RAPGEF1
GO: Biological Process	GO:0007266	Rho protein signal transduction		7.271E-02	1E+00	2.009E-01	1E+00	2	162	PLEKHG4B,OBSCN
GO: Biological Process	GO:0060977	coronary vasculature morphogenesis		7.396E-02	1E+00	2.018E-01	1E+00	1	28	NOTCH1
GO: Biological Process	GO:0035909	aorta morphogenesis		7.396E-02	1E+00	2.018E-01	1E+00	1	28	NOTCH1
GO: Biological Process	GO:0031063	regulation of histone deacetylation		7.396E-02	1E+00	2.018E-01	1E+00	1	28	KDM5A
GO: Biological Process	GO:1901522	positive regulation of transcription from RNA polymerase II promoter involved in cellular response to chemical stimulus		7.396E-02	1E+00	2.018E-01	1E+00	1	28	NOTCH1
GO: Biological Process	GO:0050927	positive regulation of positive chemotaxis		7.396E-02	1E+00	2.018E-01	1E+00	1	28	ITGA2
GO: Biological Process	GO:0085029	extracellular matrix assembly		7.396E-02	1E+00	2.018E-01	1E+00	1	28	NOTCH1
GO: Biological Process	GO:0030194	positive regulation of blood coagulation		7.396E-02	1E+00	2.018E-01	1E+00	1	28	THBS1
GO: Biological Process	GO:0001504	neurotransmitter uptake		7.396E-02	1E+00	2.018E-01	1E+00	1	28	PER2
GO: Biological Process	GO:1900048	positive regulation of hemostasis		7.396E-02	1E+00	2.018E-01	1E+00	1	28	THBS1
GO: Biological Process	GO:0016577	histone demethylation		7.396E-02	1E+00	2.018E-01	1E+00	1	28	KDM5A
GO: Biological Process	GO:0071773	cellular response to BMP stimulus		7.426E-02	1E+00	2.021E-01	1E+00	2	164	NOTCH1,ALPP
GO: Biological Process	GO:0071772	response to BMP		7.426E-02	1E+00	2.021E-01	1E+00	2	164	NOTCH1,ALPP
GO: Biological Process	GO:0090090	negative regulation of canonical Wnt signaling pathway		7.505E-02	1E+00	2.035E-01	1E+00	2	165	RAPGEF1,NOTCH1
GO: Biological Process	GO:0055123	digestive system development		7.505E-02	1E+00	2.035E-01	1E+00	2	165	PKD1,NOTCH1
GO: Biological Process	GO:0044087	regulation of cellular component biogenesis		7.551E-02	1E+00	2.035E-01	1E+00	5	829	THBS1,BCAS3,RPS3,RAPGEF1,NOTCH1
GO: Biological Process	GO:0044070	regulation of anion transport		7.583E-02	1E+00	2.035E-01	1E+00	2	166	THBS1,PER2
GO: Biological Process	GO:0061024	membrane organization		7.631E-02	1E+00	2.035E-01	1E+00	6	1091	THBS1,PTPRD,SGCD,RPS3,ITGA2,F5
GO: Biological Process	GO:0007620	copulation		7.65E-02	1E+00	2.035E-01	1E+00	1	29	KLK14
GO: Biological Process	GO:0061384	heart trabecula morphogenesis		7.65E-02	1E+00	2.035E-01	1E+00	1	29	NOTCH1
GO: Biological Process	GO:0001779	natural killer cell differentiation		7.65E-02	1E+00	2.035E-01	1E+00	1	29	RASGRP1
GO: Biological Process	GO:0006699	bile acid biosynthetic process		7.65E-02	1E+00	2.035E-01	1E+00	1	29	FGFR4
GO: Biological Process	GO:0015800	acidic amino acid transport		7.65E-02	1E+00	2.035E-01	1E+00	1	29	PER2
GO: Biological Process	GO:0032967	positive regulation of collagen biosynthetic process		7.65E-02	1E+00	2.035E-01	1E+00	1	29	ITGA2
GO: Biological Process	GO:0060351	cartilage development involved in endochondral bone morphogenesis		7.65E-02	1E+00	2.035E-01	1E+00	1	29	THBS1
GO: Biological Process	GO:0032369	negative regulation of lipid transport		7.65E-02	1E+00	2.035E-01	1E+00	1	29	THBS1
GO: Biological Process	GO:1904037	positive regulation of epithelial cell apoptotic process		7.65E-02	1E+00	2.035E-01	1E+00	1	29	THBS1
GO: Biological Process	GO:0045879	negative regulation of smoothened signaling pathway		7.65E-02	1E+00	2.035E-01	1E+00	1	29	HHIP
GO: Biological Process	GO:0050926	regulation of positive chemotaxis		7.65E-02	1E+00	2.035E-01	1E+00	1	29	ITGA2
GO: Biological Process	GO:0045616	regulation of keratinocyte differentiation		7.65E-02	1E+00	2.035E-01	1E+00	1	29	NOTCH1
GO: Biological Process	GO:0035265	organ growth		7.662E-02	1E+00	2.035E-01	1E+00	2	167	THBS1,NOTCH1
GO: Biological Process	GO:0014065	phosphatidylinositol 3-kinase signaling		7.662E-02	1E+00	2.035E-01	1E+00	2	167	RASGRP1,FGFR4
GO: Biological Process	GO:0007264	small GTPase mediated signal transduction		7.684E-02	1E+00	2.038E-01	1E+00	4	588	PLEKHG4B,RASGRP1,OBSCN,RAPGEF1
GO: Biological Process	GO:0007596	blood coagulation		7.714E-02	1E+00	2.043E-01	1E+00	3	363	THBS1,ITGA2,F5
GO: Biological Process	GO:0072089	stem cell proliferation		7.741E-02	1E+00	2.048E-01	1E+00	2	168	HHIP,NOTCH1
GO: Biological Process	GO:0045861	negative regulation of proteolysis		7.863E-02	1E+00	2.059E-01	1E+00	3	366	COL6A3,THBS1,ITIH3
GO: Biological Process	GO:1900744	regulation of p38MAPK cascade		7.904E-02	1E+00	2.059E-01	1E+00	1	30	RASGRP1
GO: Biological Process	GO:0010714	positive regulation of collagen metabolic process		7.904E-02	1E+00	2.059E-01	1E+00	1	30	ITGA2
GO: Biological Process	GO:0045070	positive regulation of viral genome replication		7.904E-02	1E+00	2.059E-01	1E+00	1	30	NOTCH1
GO: Biological Process	GO:0055023	positive regulation of cardiac muscle tissue growth		7.904E-02	1E+00	2.059E-01	1E+00	1	30	NOTCH1
GO: Biological Process	GO:0051491	positive regulation of filopodium assembly		7.904E-02	1E+00	2.059E-01	1E+00	1	30	BCAS3
GO: Biological Process	GO:0008214	protein dealkylation		7.904E-02	1E+00	2.059E-01	1E+00	1	30	KDM5A
GO: Biological Process	GO:0006482	protein demethylation		7.904E-02	1E+00	2.059E-01	1E+00	1	30	KDM5A
GO: Biological Process	GO:0060561	apoptotic process involved in morphogenesis		7.904E-02	1E+00	2.059E-01	1E+00	1	30	NOTCH1
GO: Biological Process	GO:0045686	negative regulation of glial cell differentiation		7.904E-02	1E+00	2.059E-01	1E+00	1	30	NOTCH1
GO: Biological Process	GO:0048710	regulation of astrocyte differentiation		7.904E-02	1E+00	2.059E-01	1E+00	1	30	NOTCH1
GO: Biological Process	GO:0010922	positive regulation of phosphatase activity		7.904E-02	1E+00	2.059E-01	1E+00	1	30	ITGA2
GO: Biological Process	GO:0050817	coagulation		7.963E-02	1E+00	2.069E-01	1E+00	3	368	THBS1,ITGA2,F5
GO: Biological Process	GO:0007599	hemostasis		7.963E-02	1E+00	2.069E-01	1E+00	3	368	THBS1,ITGA2,F5
GO: Biological Process	GO:0032886	regulation of microtubule-based process		7.98E-02	1E+00	2.069E-01	1E+00	2	171	RPS3,PKD1
GO: Biological Process	GO:0050707	regulation of cytokine secretion		7.98E-02	1E+00	2.069E-01	1E+00	2	171	RASGRP1,TLR8
GO: Biological Process	GO:0003205	cardiac chamber development		8.061E-02	1E+00	2.086E-01	1E+00	2	172	FGFRL1,NOTCH1
GO: Biological Process	GO:0003002	regionalization		8.064E-02	1E+00	2.086E-01	1E+00	3	370	HHIP,FGFR4,NOTCH1
GO: Biological Process	GO:0031069	hair follicle morphogenesis		8.156E-02	1E+00	2.097E-01	1E+00	1	31	NOTCH1
GO: Biological Process	GO:2000826	regulation of heart morphogenesis		8.156E-02	1E+00	2.097E-01	1E+00	1	31	NOTCH1
GO: Biological Process	GO:0050820	positive regulation of coagulation		8.156E-02	1E+00	2.097E-01	1E+00	1	31	THBS1
GO: Biological Process	GO:2000191	regulation of fatty acid transport		8.156E-02	1E+00	2.097E-01	1E+00	1	31	THBS1
GO: Biological Process	GO:0003209	cardiac atrium morphogenesis		8.156E-02	1E+00	2.097E-01	1E+00	1	31	NOTCH1
GO: Biological Process	GO:0060562	epithelial tube morphogenesis		8.216E-02	1E+00	2.109E-01	1E+00	3	373	HHIP,PKD1,NOTCH1
GO: Biological Process	GO:0019083	viral transcription		8.384E-02	1E+00	2.13E-01	1E+00	2	176	RPS3,NOTCH1
GO: Biological Process	GO:0002685	regulation of leukocyte migration		8.384E-02	1E+00	2.13E-01	1E+00	2	176	THBS1,ITGA2
GO: Biological Process	GO:0033081	regulation of T cell differentiation in thymus		8.408E-02	1E+00	2.13E-01	1E+00	1	32	RASGRP1
GO: Biological Process	GO:1902692	regulation of neuroblast proliferation		8.408E-02	1E+00	2.13E-01	1E+00	1	32	NOTCH1
GO: Biological Process	GO:0045920	negative regulation of exocytosis		8.408E-02	1E+00	2.13E-01	1E+00	1	32	NOTCH1
GO: Biological Process	GO:2000249	regulation of actin cytoskeleton reorganization		8.408E-02	1E+00	2.13E-01	1E+00	1	32	BCAS3
GO: Biological Process	GO:0032728	positive regulation of interferon-beta production		8.408E-02	1E+00	2.13E-01	1E+00	1	32	TLR8
GO: Biological Process	GO:1903670	regulation of sprouting angiogenesis		8.408E-02	1E+00	2.13E-01	1E+00	1	32	NOTCH1
GO: Biological Process	GO:0044091	membrane biogenesis		8.408E-02	1E+00	2.13E-01	1E+00	1	32	PTPRD
GO: Biological Process	GO:0045684	positive regulation of epidermis development		8.408E-02	1E+00	2.13E-01	1E+00	1	32	NOTCH1
GO: Biological Process	GO:2000398	regulation of thymocyte aggregation		8.408E-02	1E+00	2.13E-01	1E+00	1	32	RASGRP1
GO: Biological Process	GO:0019953	sexual reproduction		8.431E-02	1E+00	2.133E-01	1E+00	5	857	ZNF717,KDM5A,KLK14,CDYL,NOTCH1
GO: Biological Process	GO:0002009	morphogenesis of an epithelium		8.49E-02	1E+00	2.146E-01	1E+00	4	609	HHIP,PKD1,KLK14,NOTCH1
GO: Biological Process	GO:0010762	regulation of fibroblast migration		8.659E-02	1E+00	2.157E-01	1E+00	1	33	THBS1
GO: Biological Process	GO:0060674	placenta blood vessel development		8.659E-02	1E+00	2.157E-01	1E+00	1	33	PKD1
GO: Biological Process	GO:0034698	response to gonadotropin		8.659E-02	1E+00	2.157E-01	1E+00	1	33	NOTCH1
GO: Biological Process	GO:0043030	regulation of macrophage activation		8.659E-02	1E+00	2.157E-01	1E+00	1	33	THBS1
GO: Biological Process	GO:0031113	regulation of microtubule polymerization		8.659E-02	1E+00	2.157E-01	1E+00	1	33	RPS3
GO: Biological Process	GO:0060740	prostate gland epithelium morphogenesis		8.659E-02	1E+00	2.157E-01	1E+00	1	33	NOTCH1
GO: Biological Process	GO:0061418	regulation of transcription from RNA polymerase II promoter in response to hypoxia		8.659E-02	1E+00	2.157E-01	1E+00	1	33	NOTCH1
GO: Biological Process	GO:0071392	cellular response to estradiol stimulus		8.659E-02	1E+00	2.157E-01	1E+00	1	33	ITGA2
GO: Biological Process	GO:0001937	negative regulation of endothelial cell proliferation		8.659E-02	1E+00	2.157E-01	1E+00	1	33	THBS1
GO: Biological Process	GO:0006929	substrate-dependent cell migration		8.659E-02	1E+00	2.157E-01	1E+00	1	33	ITGA2
GO: Biological Process	GO:0003338	metanephros morphogenesis		8.659E-02	1E+00	2.157E-01	1E+00	1	33	PKD1
GO: Biological Process	GO:0045987	positive regulation of smooth muscle contraction		8.659E-02	1E+00	2.157E-01	1E+00	1	33	ITGA2
GO: Biological Process	GO:0007163	establishment or maintenance of cell polarity		8.793E-02	1E+00	2.186E-01	1E+00	2	181	BCAS3,PKD1
GO: Biological Process	GO:0010718	positive regulation of epithelial to mesenchymal transition		8.91E-02	1E+00	2.186E-01	1E+00	1	34	NOTCH1
GO: Biological Process	GO:0060421	positive regulation of heart growth		8.91E-02	1E+00	2.186E-01	1E+00	1	34	NOTCH1
GO: Biological Process	GO:0035116	embryonic hindlimb morphogenesis		8.91E-02	1E+00	2.186E-01	1E+00	1	34	NOTCH1
GO: Biological Process	GO:0048246	macrophage chemotaxis		8.91E-02	1E+00	2.186E-01	1E+00	1	34	THBS1
GO: Biological Process	GO:1903959	regulation of anion transmembrane transport		8.91E-02	1E+00	2.186E-01	1E+00	1	34	THBS1
GO: Biological Process	GO:0060043	regulation of cardiac muscle cell proliferation		8.91E-02	1E+00	2.186E-01	1E+00	1	34	NOTCH1
GO: Biological Process	GO:0045601	regulation of endothelial cell differentiation		8.91E-02	1E+00	2.186E-01	1E+00	1	34	NOTCH1
GO: Biological Process	GO:0002931	response to ischemia		8.91E-02	1E+00	2.186E-01	1E+00	1	34	PER2
GO: Biological Process	GO:0002755	MyD88-dependent toll-like receptor signaling pathway		8.91E-02	1E+00	2.186E-01	1E+00	1	34	TLR8
GO: Biological Process	GO:0038179	neurotrophin signaling pathway		8.91E-02	1E+00	2.186E-01	1E+00	1	34	RAPGEF1
GO: Biological Process	GO:0048333	mesodermal cell differentiation		8.91E-02	1E+00	2.186E-01	1E+00	1	34	ITGA2
GO: Biological Process	GO:0038066	p38MAPK cascade		8.91E-02	1E+00	2.186E-01	1E+00	1	34	RASGRP1
GO: Biological Process	GO:0046328	regulation of JNK cascade		8.959E-02	1E+00	2.193E-01	1E+00	2	183	RASGRP1,RPS3
GO: Biological Process	GO:0010770	positive regulation of cell morphogenesis involved in differentiation		8.959E-02	1E+00	2.193E-01	1E+00	2	183	PTPRD,NOTCH1
GO: Biological Process	GO:0060341	regulation of cellular localization		8.977E-02	1E+00	2.194E-01	1E+00	7	1416	RASGRP1,PER2,BCAS3,PKD1,FGFR4,TLR8,NOTCH1
GO: Biological Process	GO:0021915	neural tube development		9.042E-02	1E+00	2.205E-01	1E+00	2	184	PKD1,NOTCH1
GO: Biological Process	GO:0007187	G protein-coupled receptor signaling pathway, coupled to cyclic nucleotide second messenger		9.042E-02	1E+00	2.205E-01	1E+00	2	184	OR13F1,ADCY9
GO: Biological Process	GO:0060512	prostate gland morphogenesis		9.16E-02	1E+00	2.226E-01	1E+00	1	35	NOTCH1
GO: Biological Process	GO:0030513	positive regulation of BMP signaling pathway		9.16E-02	1E+00	2.226E-01	1E+00	1	35	NOTCH1
GO: Biological Process	GO:0002042	cell migration involved in sprouting angiogenesis		9.16E-02	1E+00	2.226E-01	1E+00	1	35	NOTCH1
GO: Biological Process	GO:0051960	regulation of nervous system development		9.227E-02	1E+00	2.24E-01	1E+00	5	881	PTPRD,PER2,RAPGEF1,ZFHX3,NOTCH1
GO: Biological Process	GO:0033002	muscle cell proliferation		9.293E-02	1E+00	2.251E-01	1E+00	2	187	ITGA2,NOTCH1
GO: Biological Process	GO:0019080	viral gene expression		9.293E-02	1E+00	2.251E-01	1E+00	2	187	RPS3,NOTCH1
GO: Biological Process	GO:1903036	positive regulation of response to wounding		9.377E-02	1E+00	2.255E-01	1E+00	2	188	THBS1,ITGA2
GO: Biological Process	GO:0045737	positive regulation of cyclin-dependent protein serine/threonine kinase activity		9.409E-02	1E+00	2.255E-01	1E+00	1	36	PKD1
GO: Biological Process	GO:0003091	renal water homeostasis		9.409E-02	1E+00	2.255E-01	1E+00	1	36	ADCY9
GO: Biological Process	GO:1902742	apoptotic process involved in development		9.409E-02	1E+00	2.255E-01	1E+00	1	36	NOTCH1
GO: Biological Process	GO:0060441	epithelial tube branching involved in lung morphogenesis		9.409E-02	1E+00	2.255E-01	1E+00	1	36	HHIP
GO: Biological Process	GO:0042769	DNA damage response, detection of DNA damage		9.409E-02	1E+00	2.255E-01	1E+00	1	36	RPS3
GO: Biological Process	GO:0010092	specification of animal organ identity		9.409E-02	1E+00	2.255E-01	1E+00	1	36	FGFR4
GO: Biological Process	GO:0043277	apoptotic cell clearance		9.409E-02	1E+00	2.255E-01	1E+00	1	36	THBS1
GO: Biological Process	GO:0003230	cardiac atrium development		9.409E-02	1E+00	2.255E-01	1E+00	1	36	NOTCH1
GO: Biological Process	GO:0048609	multicellular organismal reproductive process		9.432E-02	1E+00	2.258E-01	1E+00	5	887	ZNF717,KDM5A,KLK14,CDYL,NOTCH1
GO: Biological Process	GO:0097696	STAT cascade		9.461E-02	1E+00	2.26E-01	1E+00	2	189	PKD1,NOTCH1
GO: Biological Process	GO:0007259	JAK-STAT cascade		9.461E-02	1E+00	2.26E-01	1E+00	2	189	PKD1,NOTCH1
GO: Biological Process	GO:0070374	positive regulation of ERK1 and ERK2 cascade		9.545E-02	1E+00	2.275E-01	1E+00	2	190	RASGRP1,FGFR4
GO: Biological Process	GO:0031960	response to corticosteroid		9.545E-02	1E+00	2.275E-01	1E+00	2	190	SLC9A3,NOTCH1
GO: Biological Process	GO:0070201	regulation of establishment of protein localization		9.64E-02	1E+00	2.286E-01	1E+00	5	893	RASGRP1,PER2,BCAS3,PKD1,TLR8
GO: Biological Process	GO:0034405	response to fluid shear stress		9.658E-02	1E+00	2.286E-01	1E+00	1	37	PKD1
GO: Biological Process	GO:0042168	heme metabolic process		9.658E-02	1E+00	2.286E-01	1E+00	1	37	UGT1A4
GO: Biological Process	GO:0032814	regulation of natural killer cell activation		9.658E-02	1E+00	2.286E-01	1E+00	1	37	RASGRP1
GO: Biological Process	GO:0045747	positive regulation of Notch signaling pathway		9.658E-02	1E+00	2.286E-01	1E+00	1	37	NOTCH1
GO: Biological Process	GO:1902229	regulation of intrinsic apoptotic signaling pathway in response to DNA damage		9.658E-02	1E+00	2.286E-01	1E+00	1	37	RPS3
GO: Biological Process	GO:2001235	positive regulation of apoptotic signaling pathway		9.8E-02	1E+00	2.317E-01	1E+00	2	193	THBS1,RPS3
GO: Biological Process	GO:0032504	multicellular organism reproduction		9.885E-02	1E+00	2.319E-01	1E+00	5	900	ZNF717,KDM5A,KLK14,CDYL,NOTCH1
GO: Biological Process	GO:0043393	regulation of protein binding		9.885E-02	1E+00	2.319E-01	1E+00	2	194	PKD1,ITGA2
GO: Biological Process	GO:0055025	positive regulation of cardiac muscle tissue development		9.906E-02	1E+00	2.319E-01	1E+00	1	38	NOTCH1
GO: Biological Process	GO:1904031	positive regulation of cyclin-dependent protein kinase activity		9.906E-02	1E+00	2.319E-01	1E+00	1	38	PKD1
GO: Biological Process	GO:0035850	epithelial cell differentiation involved in kidney development		9.906E-02	1E+00	2.319E-01	1E+00	1	38	NOTCH1
GO: Biological Process	GO:1901224	positive regulation of NIK/NF-kappaB signaling		9.906E-02	1E+00	2.319E-01	1E+00	1	38	RPS3
GO: Biological Process	GO:0071377	cellular response to glucagon stimulus		9.906E-02	1E+00	2.319E-01	1E+00	1	38	ADCY9
GO: Biological Process	GO:0048713	regulation of oligodendrocyte differentiation		9.906E-02	1E+00	2.319E-01	1E+00	1	38	NOTCH1
GO: Biological Process	GO:0047496	vesicle transport along microtubule		9.906E-02	1E+00	2.319E-01	1E+00	1	38	RASGRP1
GO: Biological Process	GO:0051495	positive regulation of cytoskeleton organization		9.971E-02	1E+00	2.331E-01	1E+00	2	195	BCAS3,RPS3
GO: Biological Process	GO:0043065	positive regulation of apoptotic process		1.014E-01	1E+00	2.34E-01	1E+00	4	649	THBS1,RPS3,OBSCN,NOTCH1
GO: Biological Process	GO:0051216	cartilage development		1.014E-01	1E+00	2.34E-01	1E+00	2	197	THBS1,PKD1
GO: Biological Process	GO:0045687	positive regulation of glial cell differentiation		1.015E-01	1E+00	2.34E-01	1E+00	1	39	NOTCH1
GO: Biological Process	GO:0044848	biological phase		1.015E-01	1E+00	2.34E-01	1E+00	1	39	NOTCH1
GO: Biological Process	GO:0031128	developmental induction		1.015E-01	1E+00	2.34E-01	1E+00	1	39	FGFR4
GO: Biological Process	GO:0048265	response to pain		1.015E-01	1E+00	2.34E-01	1E+00	1	39	THBS1
GO: Biological Process	GO:0010955	negative regulation of protein processing		1.015E-01	1E+00	2.34E-01	1E+00	1	39	THBS1
GO: Biological Process	GO:0050434	positive regulation of viral transcription		1.015E-01	1E+00	2.34E-01	1E+00	1	39	NOTCH1
GO: Biological Process	GO:0050974	detection of mechanical stimulus involved in sensory perception		1.015E-01	1E+00	2.34E-01	1E+00	1	39	ITGA2
GO: Biological Process	GO:0030212	hyaluronan metabolic process		1.015E-01	1E+00	2.34E-01	1E+00	1	39	ITIH3
GO: Biological Process	GO:0051955	regulation of amino acid transport		1.015E-01	1E+00	2.34E-01	1E+00	1	39	PER2
GO: Biological Process	GO:1903318	negative regulation of protein maturation		1.015E-01	1E+00	2.34E-01	1E+00	1	39	THBS1
GO: Biological Process	GO:0014009	glial cell proliferation		1.015E-01	1E+00	2.34E-01	1E+00	1	39	NOTCH1
GO: Biological Process	GO:0009968	negative regulation of signal transduction		1.023E-01	1E+00	2.352E-01	1E+00	6	1181	HHIP,THBS1,KLK14,RAPGEF1,FGFRL1,NOTCH1
GO: Biological Process	GO:0060538	skeletal muscle organ development		1.023E-01	1E+00	2.352E-01	1E+00	2	198	FGFRL1,NOTCH1
GO: Biological Process	GO:0051093	negative regulation of developmental process		1.038E-01	1E+00	2.358E-01	1E+00	5	914	HHIP,THBS1,CEACAM5,ZFHX3,NOTCH1
GO: Biological Process	GO:0045664	regulation of neuron differentiation		1.039E-01	1E+00	2.358E-01	1E+00	4	655	PTPRD,RAPGEF1,ZFHX3,NOTCH1
GO: Biological Process	GO:0043068	positive regulation of programmed cell death		1.039E-01	1E+00	2.358E-01	1E+00	4	655	THBS1,RPS3,OBSCN,NOTCH1
GO: Biological Process	GO:0032965	regulation of collagen biosynthetic process		1.04E-01	1E+00	2.358E-01	1E+00	1	40	ITGA2
GO: Biological Process	GO:0007190	activation of adenylate cyclase activity		1.04E-01	1E+00	2.358E-01	1E+00	1	40	ADCY9
GO: Biological Process	GO:0030049	muscle filament sliding		1.04E-01	1E+00	2.358E-01	1E+00	1	40	MYBPC2
GO: Biological Process	GO:0045214	sarcomere organization		1.04E-01	1E+00	2.358E-01	1E+00	1	40	OBSCN
GO: Biological Process	GO:0046579	positive regulation of Ras protein signal transduction		1.04E-01	1E+00	2.358E-01	1E+00	1	40	RASGRP1
GO: Biological Process	GO:0051898	negative regulation of protein kinase B signaling		1.04E-01	1E+00	2.358E-01	1E+00	1	40	RAPGEF1
GO: Biological Process	GO:2000677	regulation of transcription regulatory region DNA binding		1.04E-01	1E+00	2.358E-01	1E+00	1	40	PER2
GO: Biological Process	GO:0009112	nucleobase metabolic process		1.04E-01	1E+00	2.358E-01	1E+00	1	40	AOX1
GO: Biological Process	GO:0045739	positive regulation of DNA repair		1.04E-01	1E+00	2.358E-01	1E+00	1	40	RPS3
GO: Biological Process	GO:0009913	epidermal cell differentiation		1.04E-01	1E+00	2.358E-01	1E+00	2	200	EVPL,NOTCH1
GO: Biological Process	GO:0031344	regulation of cell projection organization		1.048E-01	1E+00	2.374E-01	1E+00	4	657	PTPRD,BCAS3,RAPGEF1,ITGA2
GO: Biological Process	GO:0007017	microtubule-based process		1.052E-01	1E+00	2.381E-01	1E+00	4	658	RASGRP1,BCAS3,RPS3,PKD1
GO: Biological Process	GO:0072210	metanephric nephron development		1.065E-01	1E+00	2.392E-01	1E+00	1	41	PKD1
GO: Biological Process	GO:0031057	negative regulation of histone modification		1.065E-01	1E+00	2.392E-01	1E+00	1	41	KDM5A
GO: Biological Process	GO:0032633	interleukin-4 production		1.065E-01	1E+00	2.392E-01	1E+00	1	41	NOTCH1
GO: Biological Process	GO:0033275	actin-myosin filament sliding		1.065E-01	1E+00	2.392E-01	1E+00	1	41	MYBPC2
GO: Biological Process	GO:0090311	regulation of protein deacetylation		1.065E-01	1E+00	2.392E-01	1E+00	1	41	KDM5A
GO: Biological Process	GO:0001819	positive regulation of cytokine production		1.065E-01	1E+00	2.392E-01	1E+00	3	418	RASGRP1,THBS1,TLR8
GO: Biological Process	GO:0051054	positive regulation of DNA metabolic process		1.066E-01	1E+00	2.392E-01	1E+00	2	203	RPS3,FGFR4
GO: Biological Process	GO:0030178	negative regulation of Wnt signaling pathway		1.066E-01	1E+00	2.392E-01	1E+00	2	203	RAPGEF1,NOTCH1
GO: Biological Process	GO:0030855	epithelial cell differentiation		1.07E-01	1E+00	2.397E-01	1E+00	4	662	RAPGEF1,EVPL,ITGA2,NOTCH1
GO: Biological Process	GO:0031400	negative regulation of protein modification process		1.088E-01	1E+00	2.419E-01	1E+00	4	666	PER2,KDM5A,RPS3,RAPGEF1
GO: Biological Process	GO:1903792	negative regulation of anion transport		1.089E-01	1E+00	2.419E-01	1E+00	1	42	THBS1
GO: Biological Process	GO:0014014	negative regulation of gliogenesis		1.089E-01	1E+00	2.419E-01	1E+00	1	42	NOTCH1
GO: Biological Process	GO:0050775	positive regulation of dendrite morphogenesis		1.089E-01	1E+00	2.419E-01	1E+00	1	42	PTPRD
GO: Biological Process	GO:0042269	regulation of natural killer cell mediated cytotoxicity		1.089E-01	1E+00	2.419E-01	1E+00	1	42	RASGRP1
GO: Biological Process	GO:0035924	cellular response to vascular endothelial growth factor stimulus		1.089E-01	1E+00	2.419E-01	1E+00	1	42	NOTCH1
GO: Biological Process	GO:1900274	regulation of phospholipase C activity		1.089E-01	1E+00	2.419E-01	1E+00	1	42	RASGRP1
GO: Biological Process	GO:0042491	inner ear auditory receptor cell differentiation		1.089E-01	1E+00	2.419E-01	1E+00	1	42	NOTCH1
GO: Biological Process	GO:0006412	translation		1.092E-01	1E+00	2.422E-01	1E+00	4	667	THBS1,PER2,RPS3,ITGA2
GO: Biological Process	GO:0009187	cyclic nucleotide metabolic process		1.093E-01	1E+00	2.422E-01	1E+00	2	206	THBS1,ADCY9
GO: Biological Process	GO:0045785	positive regulation of cell adhesion		1.105E-01	1E+00	2.446E-01	1E+00	3	425	RASGRP1,THBS1,ITGA2
GO: Biological Process	GO:0061028	establishment of endothelial barrier		1.114E-01	1E+00	2.456E-01	1E+00	1	43	RAPGEF1
GO: Biological Process	GO:0002715	regulation of natural killer cell mediated immunity		1.114E-01	1E+00	2.456E-01	1E+00	1	43	RASGRP1
GO: Biological Process	GO:0099518	vesicle cytoskeletal trafficking		1.114E-01	1E+00	2.456E-01	1E+00	1	43	RASGRP1
GO: Biological Process	GO:0030857	negative regulation of epithelial cell differentiation		1.114E-01	1E+00	2.456E-01	1E+00	1	43	NOTCH1
GO: Biological Process	GO:0031349	positive regulation of defense response		1.116E-01	1E+00	2.459E-01	1E+00	3	427	RASGRP1,ITGA2,TLR8
GO: Biological Process	GO:0048015	phosphatidylinositol-mediated signaling		1.119E-01	1E+00	2.463E-01	1E+00	2	209	RASGRP1,FGFR4
GO: Biological Process	GO:0003012	muscle system process		1.134E-01	1E+00	2.481E-01	1E+00	3	430	ITGA2,MAP2K3,MYBPC2
GO: Biological Process	GO:0009628	response to abiotic stimulus		1.135E-01	1E+00	2.481E-01	1E+00	6	1216	THBS1,PKD1,ITGA2,PLOD1,TLR8,NOTCH1
GO: Biological Process	GO:0034260	negative regulation of GTPase activity		1.138E-01	1E+00	2.481E-01	1E+00	1	44	BCAS3
GO: Biological Process	GO:0035137	hindlimb morphogenesis		1.138E-01	1E+00	2.481E-01	1E+00	1	44	NOTCH1
GO: Biological Process	GO:0006284	base-excision repair		1.138E-01	1E+00	2.481E-01	1E+00	1	44	RPS3
GO: Biological Process	GO:0010761	fibroblast migration		1.138E-01	1E+00	2.481E-01	1E+00	1	44	THBS1
GO: Biological Process	GO:0045668	negative regulation of osteoblast differentiation		1.138E-01	1E+00	2.481E-01	1E+00	1	44	NOTCH1
GO: Biological Process	GO:0008206	bile acid metabolic process		1.138E-01	1E+00	2.481E-01	1E+00	1	44	FGFR4
GO: Biological Process	GO:0017145	stem cell division		1.138E-01	1E+00	2.481E-01	1E+00	1	44	NOTCH1
GO: Biological Process	GO:0022414	reproductive process		1.139E-01	1E+00	2.481E-01	1E+00	7	1503	ZNF717,KDM5A,PKD1,KLK14,CDYL,ITGA2,NOTCH1
GO: Biological Process	GO:0000003	reproduction		1.145E-01	1E+00	2.49E-01	1E+00	7	1505	ZNF717,KDM5A,PKD1,KLK14,CDYL,ITGA2,NOTCH1
GO: Biological Process	GO:0048017	inositol lipid-mediated signaling		1.146E-01	1E+00	2.49E-01	1E+00	2	212	RASGRP1,FGFR4
GO: Biological Process	GO:2000351	regulation of endothelial cell apoptotic process		1.162E-01	1E+00	2.513E-01	1E+00	1	45	THBS1
GO: Biological Process	GO:0006775	fat-soluble vitamin metabolic process		1.162E-01	1E+00	2.513E-01	1E+00	1	45	FGFR4
GO: Biological Process	GO:0070534	protein K63-linked ubiquitination		1.162E-01	1E+00	2.513E-01	1E+00	1	45	UBE2NL
GO: Biological Process	GO:0071622	regulation of granulocyte chemotaxis		1.162E-01	1E+00	2.513E-01	1E+00	1	45	THBS1
GO: Biological Process	GO:0046580	negative regulation of Ras protein signal transduction		1.162E-01	1E+00	2.513E-01	1E+00	1	45	RAPGEF1
GO: Biological Process	GO:0048738	cardiac muscle tissue development		1.172E-01	1E+00	2.524E-01	1E+00	2	215	SGCD,NOTCH1
GO: Biological Process	GO:0072330	monocarboxylic acid biosynthetic process		1.181E-01	1E+00	2.524E-01	1E+00	2	216	PER2,FGFR4
GO: Biological Process	GO:0007254	JNK cascade		1.181E-01	1E+00	2.524E-01	1E+00	2	216	RASGRP1,RPS3
GO: Biological Process	GO:0048585	negative regulation of response to stimulus		1.184E-01	1E+00	2.524E-01	1E+00	7	1518	HHIP,THBS1,RPS3,KLK14,RAPGEF1,FGFRL1,NOTCH1
GO: Biological Process	GO:0055010	ventricular cardiac muscle tissue morphogenesis		1.186E-01	1E+00	2.524E-01	1E+00	1	46	NOTCH1
GO: Biological Process	GO:0046622	positive regulation of organ growth		1.186E-01	1E+00	2.524E-01	1E+00	1	46	NOTCH1
GO: Biological Process	GO:0001912	positive regulation of leukocyte mediated cytotoxicity		1.186E-01	1E+00	2.524E-01	1E+00	1	46	RASGRP1
GO: Biological Process	GO:0051220	cytoplasmic sequestering of protein		1.186E-01	1E+00	2.524E-01	1E+00	1	46	PKD1
GO: Biological Process	GO:0051057	positive regulation of small GTPase mediated signal transduction		1.186E-01	1E+00	2.524E-01	1E+00	1	46	RASGRP1
GO: Biological Process	GO:0051489	regulation of filopodium assembly		1.186E-01	1E+00	2.524E-01	1E+00	1	46	BCAS3
GO: Biological Process	GO:0032757	positive regulation of interleukin-8 production		1.186E-01	1E+00	2.524E-01	1E+00	1	46	TLR8
GO: Biological Process	GO:0010712	regulation of collagen metabolic process		1.186E-01	1E+00	2.524E-01	1E+00	1	46	ITGA2
GO: Biological Process	GO:0051058	negative regulation of small GTPase mediated signal transduction		1.186E-01	1E+00	2.524E-01	1E+00	1	46	RAPGEF1
GO: Biological Process	GO:0006778	porphyrin-containing compound metabolic process		1.186E-01	1E+00	2.524E-01	1E+00	1	46	UGT1A4
GO: Biological Process	GO:0032964	collagen biosynthetic process		1.186E-01	1E+00	2.524E-01	1E+00	1	46	ITGA2
GO: Biological Process	GO:0061383	trabecula morphogenesis		1.186E-01	1E+00	2.524E-01	1E+00	1	46	NOTCH1
GO: Biological Process	GO:0034284	response to monosaccharide		1.19E-01	1E+00	2.529E-01	1E+00	2	217	THBS1,ITGA2
GO: Biological Process	GO:0007276	gamete generation		1.206E-01	1E+00	2.557E-01	1E+00	4	692	ZNF717,KDM5A,CDYL,NOTCH1
GO: Biological Process	GO:0045744	negative regulation of G protein-coupled receptor signaling pathway		1.211E-01	1E+00	2.557E-01	1E+00	1	47	KLK14
GO: Biological Process	GO:0060038	cardiac muscle cell proliferation		1.211E-01	1E+00	2.557E-01	1E+00	1	47	NOTCH1
GO: Biological Process	GO:0030514	negative regulation of BMP signaling pathway		1.211E-01	1E+00	2.557E-01	1E+00	1	47	NOTCH1
GO: Biological Process	GO:2000737	negative regulation of stem cell differentiation		1.211E-01	1E+00	2.557E-01	1E+00	1	47	NOTCH1
GO: Biological Process	GO:0072132	mesenchyme morphogenesis		1.211E-01	1E+00	2.557E-01	1E+00	1	47	NOTCH1
GO: Biological Process	GO:1903508	positive regulation of nucleic acid-templated transcription		1.215E-01	1E+00	2.561E-01	1E+00	7	1528	KDM5A,BCAS3,RPS3,PKD1,ZFHX3,MAP2K3,NOTCH1
GO: Biological Process	GO:0045893	positive regulation of transcription, DNA-templated		1.215E-01	1E+00	2.561E-01	1E+00	7	1528	KDM5A,BCAS3,RPS3,PKD1,ZFHX3,MAP2K3,NOTCH1
GO: Biological Process	GO:0050708	regulation of protein secretion		1.216E-01	1E+00	2.561E-01	1E+00	3	444	RASGRP1,PER2,TLR8
GO: Biological Process	GO:0010942	positive regulation of cell death		1.22E-01	1E+00	2.563E-01	1E+00	4	695	THBS1,RPS3,OBSCN,NOTCH1
GO: Biological Process	GO:0016311	dephosphorylation		1.222E-01	1E+00	2.563E-01	1E+00	3	445	PTPRD,ITGA2,ALPP
GO: Biological Process	GO:0043043	peptide biosynthetic process		1.224E-01	1E+00	2.563E-01	1E+00	4	696	THBS1,PER2,RPS3,ITGA2
GO: Biological Process	GO:0043281	regulation of cysteine-type endopeptidase activity involved in apoptotic process		1.227E-01	1E+00	2.563E-01	1E+00	2	221	THBS1,RPS3
GO: Biological Process	GO:0019058	viral life cycle		1.234E-01	1E+00	2.563E-01	1E+00	3	447	RPS3,ITGA2,NOTCH1
GO: Biological Process	GO:0016570	histone modification		1.234E-01	1E+00	2.563E-01	1E+00	3	447	PER2,KDM5A,CDYL
GO: Biological Process	GO:0045933	positive regulation of muscle contraction		1.235E-01	1E+00	2.563E-01	1E+00	1	48	ITGA2
GO: Biological Process	GO:0032648	regulation of interferon-beta production		1.235E-01	1E+00	2.563E-01	1E+00	1	48	TLR8
GO: Biological Process	GO:0035307	positive regulation of protein dephosphorylation		1.235E-01	1E+00	2.563E-01	1E+00	1	48	ITGA2
GO: Biological Process	GO:0045604	regulation of epidermal cell differentiation		1.235E-01	1E+00	2.563E-01	1E+00	1	48	NOTCH1
GO: Biological Process	GO:0010623	programmed cell death involved in cell development		1.235E-01	1E+00	2.563E-01	1E+00	1	48	NOTCH1
GO: Biological Process	GO:1901532	regulation of hematopoietic progenitor cell differentiation		1.235E-01	1E+00	2.563E-01	1E+00	1	48	NOTCH1
GO: Biological Process	GO:0045597	positive regulation of cell differentiation		1.235E-01	1E+00	2.563E-01	1E+00	5	966	RASGRP1,PTPRD,RAPGEF1,ZFHX3,NOTCH1
GO: Biological Process	GO:0090092	regulation of transmembrane receptor protein serine/threonine kinase signaling pathway		1.236E-01	1E+00	2.563E-01	1E+00	2	222	THBS1,NOTCH1
GO: Biological Process	GO:0032872	regulation of stress-activated MAPK cascade		1.236E-01	1E+00	2.563E-01	1E+00	2	222	RASGRP1,RPS3
GO: Biological Process	GO:0070302	regulation of stress-activated protein kinase signaling cascade		1.245E-01	1E+00	2.579E-01	1E+00	2	223	RASGRP1,RPS3
GO: Biological Process	GO:0030336	negative regulation of cell migration		1.254E-01	1E+00	2.586E-01	1E+00	2	224	THBS1,NOTCH1
GO: Biological Process	GO:0014911	positive regulation of smooth muscle cell migration		1.259E-01	1E+00	2.586E-01	1E+00	1	49	ITGA2
GO: Biological Process	GO:0033762	response to glucagon		1.259E-01	1E+00	2.586E-01	1E+00	1	49	ADCY9
GO: Biological Process	GO:0036092	phosphatidylinositol-3-phosphate biosynthetic process		1.259E-01	1E+00	2.586E-01	1E+00	1	49	FGFR4
GO: Biological Process	GO:0055021	regulation of cardiac muscle tissue growth		1.259E-01	1E+00	2.586E-01	1E+00	1	49	NOTCH1
GO: Biological Process	GO:0035306	positive regulation of dephosphorylation		1.259E-01	1E+00	2.586E-01	1E+00	1	49	ITGA2
GO: Biological Process	GO:0045762	positive regulation of adenylate cyclase activity		1.259E-01	1E+00	2.586E-01	1E+00	1	49	ADCY9
GO: Biological Process	GO:0055081	anion homeostasis		1.259E-01	1E+00	2.586E-01	1E+00	1	49	FGFR4
GO: Biological Process	GO:0072577	endothelial cell apoptotic process		1.259E-01	1E+00	2.586E-01	1E+00	1	49	THBS1
GO: Biological Process	GO:0051493	regulation of cytoskeleton organization		1.265E-01	1E+00	2.595E-01	1E+00	3	452	BCAS3,RPS3,PKD1
GO: Biological Process	GO:1902680	positive regulation of RNA biosynthetic process		1.271E-01	1E+00	2.605E-01	1E+00	7	1546	KDM5A,BCAS3,RPS3,PKD1,ZFHX3,MAP2K3,NOTCH1
GO: Biological Process	GO:1900542	regulation of purine nucleotide metabolic process		1.281E-01	1E+00	2.612E-01	1E+00	2	227	THBS1,ADCY9
GO: Biological Process	GO:0048806	genitalia development		1.283E-01	1E+00	2.612E-01	1E+00	1	50	PKD1
GO: Biological Process	GO:0043388	positive regulation of DNA binding		1.283E-01	1E+00	2.612E-01	1E+00	1	50	ITGA2
GO: Biological Process	GO:0035315	hair cell differentiation		1.283E-01	1E+00	2.612E-01	1E+00	1	50	NOTCH1
GO: Biological Process	GO:0032608	interferon-beta production		1.283E-01	1E+00	2.612E-01	1E+00	1	50	TLR8
GO: Biological Process	GO:0061005	cell differentiation involved in kidney development		1.283E-01	1E+00	2.612E-01	1E+00	1	50	NOTCH1
GO: Biological Process	GO:0032570	response to progesterone		1.283E-01	1E+00	2.612E-01	1E+00	1	50	THBS1
GO: Biological Process	GO:1901698	response to nitrogen compound		1.295E-01	1E+00	2.632E-01	1E+00	5	981	THBS1,RAPGEF1,ITGA2,NOTCH1,ADCY9
GO: Biological Process	GO:0051130	positive regulation of cellular component organization		1.295E-01	1E+00	2.632E-01	1E+00	6	1263	PTPRD,BCAS3,RPS3,RAPGEF1,ITGA2,NOTCH1
GO: Biological Process	GO:1900047	negative regulation of hemostasis		1.307E-01	1E+00	2.645E-01	1E+00	1	51	THBS1
GO: Biological Process	GO:0046068	cGMP metabolic process		1.307E-01	1E+00	2.645E-01	1E+00	1	51	THBS1
GO: Biological Process	GO:0043392	negative regulation of DNA binding		1.307E-01	1E+00	2.645E-01	1E+00	1	51	PER2
GO: Biological Process	GO:0030195	negative regulation of blood coagulation		1.307E-01	1E+00	2.645E-01	1E+00	1	51	THBS1
GO: Biological Process	GO:0060284	regulation of cell development		1.311E-01	1E+00	2.651E-01	1E+00	5	985	PTPRD,PER2,RAPGEF1,ZFHX3,NOTCH1
GO: Biological Process	GO:0016569	covalent chromatin modification		1.326E-01	1E+00	2.672E-01	1E+00	3	462	PER2,KDM5A,CDYL
GO: Biological Process	GO:0044270	cellular nitrogen compound catabolic process		1.326E-01	1E+00	2.672E-01	1E+00	3	462	UGT1A4,RPS3,AOX1
GO: Biological Process	GO:0071320	cellular response to cAMP		1.331E-01	1E+00	2.672E-01	1E+00	1	52	RAPGEF1
GO: Biological Process	GO:0033627	cell adhesion mediated by integrin		1.331E-01	1E+00	2.672E-01	1E+00	1	52	ITGA2
GO: Biological Process	GO:0002279	mast cell activation involved in immune response		1.331E-01	1E+00	2.672E-01	1E+00	1	52	RASGRP1
GO: Biological Process	GO:0014075	response to amine		1.331E-01	1E+00	2.672E-01	1E+00	1	52	ITGA2
GO: Biological Process	GO:0043303	mast cell degranulation		1.331E-01	1E+00	2.672E-01	1E+00	1	52	RASGRP1
GO: Biological Process	GO:0071559	response to transforming growth factor beta		1.336E-01	1E+00	2.672E-01	1E+00	2	233	THBS1,ZFHX3
GO: Biological Process	GO:0000226	microtubule cytoskeleton organization		1.338E-01	1E+00	2.672E-01	1E+00	3	464	BCAS3,RPS3,PKD1
GO: Biological Process	GO:0046700	heterocycle catabolic process		1.338E-01	1E+00	2.672E-01	1E+00	3	464	UGT1A4,RPS3,AOX1
GO: Biological Process	GO:0050769	positive regulation of neurogenesis		1.345E-01	1E+00	2.672E-01	1E+00	3	465	PTPRD,RAPGEF1,NOTCH1
GO: Biological Process	GO:2000116	regulation of cysteine-type endopeptidase activity		1.346E-01	1E+00	2.672E-01	1E+00	2	234	THBS1,RPS3
GO: Biological Process	GO:0043627	response to estrogen		1.346E-01	1E+00	2.672E-01	1E+00	2	234	BCAS3,ITGA2
GO: Biological Process	GO:0090303	positive regulation of wound healing		1.354E-01	1E+00	2.672E-01	1E+00	1	53	THBS1
GO: Biological Process	GO:0048008	platelet-derived growth factor receptor signaling pathway		1.354E-01	1E+00	2.672E-01	1E+00	1	53	RAPGEF1
GO: Biological Process	GO:0002067	glandular epithelial cell differentiation		1.354E-01	1E+00	2.672E-01	1E+00	1	53	NOTCH1
GO: Biological Process	GO:2000179	positive regulation of neural precursor cell proliferation		1.354E-01	1E+00	2.672E-01	1E+00	1	53	NOTCH1
GO: Biological Process	GO:0007618	mating		1.354E-01	1E+00	2.672E-01	1E+00	1	53	KLK14
GO: Biological Process	GO:2001021	negative regulation of response to DNA damage stimulus		1.354E-01	1E+00	2.672E-01	1E+00	1	53	RPS3
GO: Biological Process	GO:0031343	positive regulation of cell killing		1.354E-01	1E+00	2.672E-01	1E+00	1	53	RASGRP1
GO: Biological Process	GO:0007157	heterophilic cell-cell adhesion via plasma membrane cell adhesion molecules		1.354E-01	1E+00	2.672E-01	1E+00	1	53	PTPRD
GO: Biological Process	GO:1901222	regulation of NIK/NF-kappaB signaling		1.354E-01	1E+00	2.672E-01	1E+00	1	53	RPS3
GO: Biological Process	GO:0050819	negative regulation of coagulation		1.354E-01	1E+00	2.672E-01	1E+00	1	53	THBS1
GO: Biological Process	GO:0031424	keratinization		1.354E-01	1E+00	2.672E-01	1E+00	1	53	EVPL
GO: Biological Process	GO:2000146	negative regulation of cell motility		1.355E-01	1E+00	2.672E-01	1E+00	2	235	THBS1,NOTCH1
GO: Biological Process	GO:0006140	regulation of nucleotide metabolic process		1.355E-01	1E+00	2.672E-01	1E+00	2	235	THBS1,ADCY9
GO: Biological Process	GO:0055114	oxidation-reduction process		1.356E-01	1E+00	2.672E-01	1E+00	5	996	HHIP,PER2,KDM5A,AOX1,PLOD1
GO: Biological Process	GO:1901701	cellular response to oxygen-containing compound		1.377E-01	1E+00	2.693E-01	1E+00	5	1001	THBS1,RPS3,RAPGEF1,ITGA2,ADCY9
GO: Biological Process	GO:0009250	glucan biosynthetic process		1.378E-01	1E+00	2.693E-01	1E+00	1	54	PER2
GO: Biological Process	GO:2000738	positive regulation of stem cell differentiation		1.378E-01	1E+00	2.693E-01	1E+00	1	54	NOTCH1
GO: Biological Process	GO:0098657	import into cell		1.378E-01	1E+00	2.693E-01	1E+00	1	54	PER2
GO: Biological Process	GO:0002448	mast cell mediated immunity		1.378E-01	1E+00	2.693E-01	1E+00	1	54	RASGRP1
GO: Biological Process	GO:0005978	glycogen biosynthetic process		1.378E-01	1E+00	2.693E-01	1E+00	1	54	PER2
GO: Biological Process	GO:0003229	ventricular cardiac muscle tissue development		1.378E-01	1E+00	2.693E-01	1E+00	1	54	NOTCH1
GO: Biological Process	GO:0006301	postreplication repair		1.378E-01	1E+00	2.693E-01	1E+00	1	54	UBE2NL
GO: Biological Process	GO:0035904	aorta development		1.378E-01	1E+00	2.693E-01	1E+00	1	54	NOTCH1
GO: Biological Process	GO:0019439	aromatic compound catabolic process		1.401E-01	1E+00	2.735E-01	1E+00	3	474	UGT1A4,RPS3,AOX1
GO: Biological Process	GO:0060350	endochondral bone morphogenesis		1.402E-01	1E+00	2.735E-01	1E+00	1	55	THBS1
GO: Biological Process	GO:0007186	G protein-coupled receptor signaling pathway		1.407E-01	1E+00	2.742E-01	1E+00	6	1294	OR2C1,OR4C3,OR13F1,KLK14,ADCY9,OR10G4
GO: Biological Process	GO:1901617	organic hydroxy compound biosynthetic process		1.411E-01	1E+00	2.747E-01	1E+00	2	241	PER2,FGFR4
GO: Biological Process	GO:0009743	response to carbohydrate		1.42E-01	1E+00	2.76E-01	1E+00	2	242	THBS1,ITGA2
GO: Biological Process	GO:0051254	positive regulation of RNA metabolic process		1.423E-01	1E+00	2.76E-01	1E+00	7	1593	KDM5A,BCAS3,RPS3,PKD1,ZFHX3,MAP2K3,NOTCH1
GO: Biological Process	GO:0060420	regulation of heart growth		1.426E-01	1E+00	2.76E-01	1E+00	1	56	NOTCH1
GO: Biological Process	GO:0048512	circadian behavior		1.426E-01	1E+00	2.76E-01	1E+00	1	56	ZFHX3
GO: Biological Process	GO:0002011	morphogenesis of an epithelial sheet		1.426E-01	1E+00	2.76E-01	1E+00	1	56	NOTCH1
GO: Biological Process	GO:0009066	aspartate family amino acid metabolic process		1.426E-01	1E+00	2.76E-01	1E+00	1	56	PLOD1
GO: Biological Process	GO:0001818	negative regulation of cytokine production		1.43E-01	1E+00	2.766E-01	1E+00	2	243	THBS1,FGFR4
GO: Biological Process	GO:0060828	regulation of canonical Wnt signaling pathway		1.439E-01	1E+00	2.78E-01	1E+00	2	244	RAPGEF1,NOTCH1
GO: Biological Process	GO:0030334	regulation of cell migration		1.448E-01	1E+00	2.78E-01	1E+00	4	742	THBS1,BCAS3,ITGA2,NOTCH1
GO: Biological Process	GO:0021515	cell differentiation in spinal cord		1.449E-01	1E+00	2.78E-01	1E+00	1	57	NOTCH1
GO: Biological Process	GO:0072523	purine-containing compound catabolic process		1.449E-01	1E+00	2.78E-01	1E+00	1	57	AOX1
GO: Biological Process	GO:0030850	prostate gland development		1.449E-01	1E+00	2.78E-01	1E+00	1	57	NOTCH1
GO: Biological Process	GO:0000186	activation of MAPKK activity		1.449E-01	1E+00	2.78E-01	1E+00	1	57	RAPGEF1
GO: Biological Process	GO:0048546	digestive tract morphogenesis		1.449E-01	1E+00	2.78E-01	1E+00	1	57	NOTCH1
GO: Biological Process	GO:0032655	regulation of interleukin-12 production		1.449E-01	1E+00	2.78E-01	1E+00	1	57	THBS1
GO: Biological Process	GO:0044060	regulation of endocrine process		1.449E-01	1E+00	2.78E-01	1E+00	1	57	FGFR4
GO: Biological Process	GO:0002064	epithelial cell development		1.458E-01	1E+00	2.792E-01	1E+00	2	246	RAPGEF1,NOTCH1
GO: Biological Process	GO:0048608	reproductive structure development		1.458E-01	1E+00	2.792E-01	1E+00	3	483	KDM5A,PKD1,NOTCH1
GO: Biological Process	GO:0045786	negative regulation of cell cycle		1.465E-01	1E+00	2.8E-01	1E+00	3	484	THBS1,PKD1,ZFHX3
GO: Biological Process	GO:0034599	cellular response to oxidative stress		1.467E-01	1E+00	2.8E-01	1E+00	2	247	THBS1,RPS3
GO: Biological Process	GO:0023057	negative regulation of signaling		1.47E-01	1E+00	2.8E-01	1E+00	6	1311	HHIP,THBS1,KLK14,RAPGEF1,FGFRL1,NOTCH1
GO: Biological Process	GO:0070988	demethylation		1.473E-01	1E+00	2.8E-01	1E+00	1	58	KDM5A
GO: Biological Process	GO:0015909	long-chain fatty acid transport		1.473E-01	1E+00	2.8E-01	1E+00	1	58	THBS1
GO: Biological Process	GO:0046785	microtubule polymerization		1.473E-01	1E+00	2.8E-01	1E+00	1	58	RPS3
GO: Biological Process	GO:0048286	lung alveolus development		1.473E-01	1E+00	2.8E-01	1E+00	1	58	FGFR4
GO: Biological Process	GO:0007622	rhythmic behavior		1.473E-01	1E+00	2.8E-01	1E+00	1	58	ZFHX3
GO: Biological Process	GO:0007600	sensory perception		1.478E-01	1E+00	2.807E-01	1E+00	5	1025	OR2C1,OR4C3,OR13F1,ITGA2,OR10G4
GO: Biological Process	GO:0061458	reproductive system development		1.484E-01	1E+00	2.816E-01	1E+00	3	487	KDM5A,PKD1,NOTCH1
GO: Biological Process	GO:1901700	response to oxygen-containing compound		1.494E-01	1E+00	2.821E-01	1E+00	7	1614	THBS1,RPS3,RAPGEF1,FGFR4,ITGA2,NOTCH1,ADCY9
GO: Biological Process	GO:0044706	multi-multicellular organism process		1.496E-01	1E+00	2.821E-01	1E+00	2	250	KLK14,ITGA2
GO: Biological Process	GO:0050918	positive chemotaxis		1.496E-01	1E+00	2.821E-01	1E+00	1	59	ITGA2
GO: Biological Process	GO:0051145	smooth muscle cell differentiation		1.496E-01	1E+00	2.821E-01	1E+00	1	59	NOTCH1
GO: Biological Process	GO:0042398	cellular modified amino acid biosynthetic process		1.496E-01	1E+00	2.821E-01	1E+00	1	59	PLOD1
GO: Biological Process	GO:0032418	lysosome localization		1.496E-01	1E+00	2.821E-01	1E+00	1	59	RASGRP1
GO: Biological Process	GO:0050766	positive regulation of phagocytosis		1.496E-01	1E+00	2.821E-01	1E+00	1	59	ITGA2
GO: Biological Process	GO:0051650	establishment of vesicle localization		1.515E-01	1E+00	2.851E-01	1E+00	2	252	RASGRP1,F5
GO: Biological Process	GO:0000302	response to reactive oxygen species		1.515E-01	1E+00	2.851E-01	1E+00	2	252	THBS1,RPS3
GO: Biological Process	GO:0048844	artery morphogenesis		1.519E-01	1E+00	2.851E-01	1E+00	1	60	NOTCH1
GO: Biological Process	GO:1902041	regulation of extrinsic apoptotic signaling pathway via death domain receptors		1.519E-01	1E+00	2.851E-01	1E+00	1	60	THBS1
GO: Biological Process	GO:0060986	endocrine hormone secretion		1.519E-01	1E+00	2.851E-01	1E+00	1	60	FGFR4
GO: Biological Process	GO:0010648	negative regulation of cell communication		1.535E-01	1E+00	2.851E-01	1E+00	6	1328	HHIP,THBS1,KLK14,RAPGEF1,FGFRL1,NOTCH1
GO: Biological Process	GO:0010629	negative regulation of gene expression		1.539E-01	1E+00	2.851E-01	1E+00	7	1627	THBS1,PER2,KDM5A,RPS3,ZFHX3,FGFR4,NOTCH1
GO: Biological Process	GO:0071695	anatomical structure maturation		1.543E-01	1E+00	2.851E-01	1E+00	1	61	NOTCH1
GO: Biological Process	GO:0014015	positive regulation of gliogenesis		1.543E-01	1E+00	2.851E-01	1E+00	1	61	NOTCH1
GO: Biological Process	GO:0032615	interleukin-12 production		1.543E-01	1E+00	2.851E-01	1E+00	1	61	THBS1
GO: Biological Process	GO:2001238	positive regulation of extrinsic apoptotic signaling pathway		1.543E-01	1E+00	2.851E-01	1E+00	1	61	THBS1
GO: Biological Process	GO:2001244	positive regulation of intrinsic apoptotic signaling pathway		1.543E-01	1E+00	2.851E-01	1E+00	1	61	RPS3
GO: Biological Process	GO:0048207	vesicle targeting, rough ER to cis-Golgi		1.543E-01	1E+00	2.851E-01	1E+00	1	61	F5
GO: Biological Process	GO:0019933	cAMP-mediated signaling		1.543E-01	1E+00	2.851E-01	1E+00	1	61	ADCY9
GO: Biological Process	GO:0046847	filopodium assembly		1.543E-01	1E+00	2.851E-01	1E+00	1	61	BCAS3
GO: Biological Process	GO:0046782	regulation of viral transcription		1.543E-01	1E+00	2.851E-01	1E+00	1	61	NOTCH1
GO: Biological Process	GO:0042246	tissue regeneration		1.543E-01	1E+00	2.851E-01	1E+00	1	61	NOTCH1
GO: Biological Process	GO:0048208	COPII vesicle coating		1.543E-01	1E+00	2.851E-01	1E+00	1	61	F5
GO: Biological Process	GO:0030858	positive regulation of epithelial cell differentiation		1.543E-01	1E+00	2.851E-01	1E+00	1	61	NOTCH1
GO: Biological Process	GO:0031110	regulation of microtubule polymerization or depolymerization		1.543E-01	1E+00	2.851E-01	1E+00	1	61	RPS3
GO: Biological Process	GO:0030239	myofibril assembly		1.543E-01	1E+00	2.851E-01	1E+00	1	61	OBSCN
GO: Biological Process	GO:0006909	phagocytosis		1.543E-01	1E+00	2.851E-01	1E+00	2	255	THBS1,ITGA2
GO: Biological Process	GO:0060326	cell chemotaxis		1.543E-01	1E+00	2.851E-01	1E+00	2	255	THBS1,NOTCH1
GO: Biological Process	GO:0019932	second-messenger-mediated signaling		1.563E-01	1E+00	2.875E-01	1E+00	2	257	THBS1,ADCY9
GO: Biological Process	GO:0070373	negative regulation of ERK1 and ERK2 cascade		1.566E-01	1E+00	2.875E-01	1E+00	1	62	RAPGEF1
GO: Biological Process	GO:0031281	positive regulation of cyclase activity		1.566E-01	1E+00	2.875E-01	1E+00	1	62	ADCY9
GO: Biological Process	GO:0014855	striated muscle cell proliferation		1.566E-01	1E+00	2.875E-01	1E+00	1	62	NOTCH1
GO: Biological Process	GO:2000573	positive regulation of DNA biosynthetic process		1.566E-01	1E+00	2.875E-01	1E+00	1	62	FGFR4
GO: Biological Process	GO:0051349	positive regulation of lyase activity		1.566E-01	1E+00	2.875E-01	1E+00	1	62	ADCY9
GO: Biological Process	GO:0032677	regulation of interleukin-8 production		1.566E-01	1E+00	2.875E-01	1E+00	1	62	TLR8
GO: Biological Process	GO:0055008	cardiac muscle tissue morphogenesis		1.589E-01	1E+00	2.915E-01	1E+00	1	63	NOTCH1
GO: Biological Process	GO:0006325	chromatin organization		1.591E-01	1E+00	2.916E-01	1E+00	4	770	PER2,KDM5A,HIST1H2BB,CDYL
GO: Biological Process	GO:0048732	gland development		1.595E-01	1E+00	2.92E-01	1E+00	3	504	PKD1,ITGA2,NOTCH1
GO: Biological Process	GO:0072593	reactive oxygen species metabolic process		1.611E-01	1E+00	2.932E-01	1E+00	2	262	THBS1,AOX1
GO: Biological Process	GO:0045844	positive regulation of striated muscle tissue development		1.612E-01	1E+00	2.932E-01	1E+00	1	64	NOTCH1
GO: Biological Process	GO:0061045	negative regulation of wound healing		1.612E-01	1E+00	2.932E-01	1E+00	1	64	THBS1
GO: Biological Process	GO:0001885	endothelial cell development		1.612E-01	1E+00	2.932E-01	1E+00	1	64	RAPGEF1
GO: Biological Process	GO:0006611	protein export from nucleus		1.612E-01	1E+00	2.932E-01	1E+00	1	64	PKD1
GO: Biological Process	GO:0032835	glomerulus development		1.612E-01	1E+00	2.932E-01	1E+00	1	64	NOTCH1
GO: Biological Process	GO:0048636	positive regulation of muscle organ development		1.612E-01	1E+00	2.932E-01	1E+00	1	64	NOTCH1
GO: Biological Process	GO:0043618	regulation of transcription from RNA polymerase II promoter in response to stress		1.612E-01	1E+00	2.932E-01	1E+00	1	64	NOTCH1
GO: Biological Process	GO:0032880	regulation of protein localization		1.618E-01	1E+00	2.939E-01	1E+00	5	1057	RASGRP1,PER2,BCAS3,PKD1,TLR8
GO: Biological Process	GO:0006952	defense response		1.623E-01	1E+00	2.947E-01	1E+00	7	1651	RASGRP1,THBS1,AOX1,ITGA2,MAP2K3,TLR8,NOTCH1
GO: Biological Process	GO:0060485	mesenchyme development		1.63E-01	1E+00	2.951E-01	1E+00	2	264	THBS1,NOTCH1
GO: Biological Process	GO:1901361	organic cyclic compound catabolic process		1.634E-01	1E+00	2.951E-01	1E+00	3	510	UGT1A4,RPS3,AOX1
GO: Biological Process	GO:0090114	COPII-coated vesicle budding		1.635E-01	1E+00	2.951E-01	1E+00	1	65	F5
GO: Biological Process	GO:0055024	regulation of cardiac muscle tissue development		1.635E-01	1E+00	2.951E-01	1E+00	1	65	NOTCH1
GO: Biological Process	GO:0050810	regulation of steroid biosynthetic process		1.635E-01	1E+00	2.951E-01	1E+00	1	65	FGFR4
GO: Biological Process	GO:0072384	organelle transport along microtubule		1.635E-01	1E+00	2.951E-01	1E+00	1	65	RASGRP1
GO: Biological Process	GO:1901863	positive regulation of muscle tissue development		1.635E-01	1E+00	2.951E-01	1E+00	1	65	NOTCH1
GO: Biological Process	GO:0043604	amide biosynthetic process		1.644E-01	1E+00	2.963E-01	1E+00	4	780	THBS1,PER2,RPS3,ITGA2
GO: Biological Process	GO:0060425	lung morphogenesis		1.658E-01	1E+00	2.978E-01	1E+00	1	66	HHIP
GO: Biological Process	GO:0050891	multicellular organismal water homeostasis		1.658E-01	1E+00	2.978E-01	1E+00	1	66	ADCY9
GO: Biological Process	GO:0042267	natural killer cell mediated cytotoxicity		1.658E-01	1E+00	2.978E-01	1E+00	1	66	RASGRP1
GO: Biological Process	GO:0031396	regulation of protein ubiquitination		1.659E-01	1E+00	2.978E-01	1E+00	2	267	PER2,RPS3
GO: Biological Process	GO:0051648	vesicle localization		1.659E-01	1E+00	2.978E-01	1E+00	2	267	RASGRP1,F5
GO: Biological Process	GO:0051271	negative regulation of cellular component movement		1.669E-01	1E+00	2.99E-01	1E+00	2	268	THBS1,NOTCH1
GO: Biological Process	GO:2000027	regulation of animal organ morphogenesis		1.669E-01	1E+00	2.99E-01	1E+00	2	268	FGFR4,NOTCH1
GO: Biological Process	GO:0042127	regulation of cell proliferation		1.677E-01	1E+00	2.997E-01	1E+00	7	1666	THBS1,PER2,RAPGEF1,FGFRL1,FGFR4,ITGA2,NOTCH1
GO: Biological Process	GO:0033013	tetrapyrrole metabolic process		1.681E-01	1E+00	2.997E-01	1E+00	1	67	UGT1A4
GO: Biological Process	GO:0048199	vesicle targeting, to, from or within Golgi		1.681E-01	1E+00	2.997E-01	1E+00	1	67	F5
GO: Biological Process	GO:0001910	regulation of leukocyte mediated cytotoxicity		1.681E-01	1E+00	2.997E-01	1E+00	1	67	RASGRP1
GO: Biological Process	GO:0010517	regulation of phospholipase activity		1.681E-01	1E+00	2.997E-01	1E+00	1	67	RASGRP1
GO: Biological Process	GO:0030574	collagen catabolic process		1.681E-01	1E+00	2.997E-01	1E+00	1	67	COL6A3
GO: Biological Process	GO:0002449	lymphocyte mediated immunity		1.698E-01	1E+00	3.024E-01	1E+00	2	271	RASGRP1,TLR8
GO: Biological Process	GO:0001947	heart looping		1.704E-01	1E+00	3.028E-01	1E+00	1	68	NOTCH1
GO: Biological Process	GO:0045682	regulation of epidermis development		1.704E-01	1E+00	3.028E-01	1E+00	1	68	NOTCH1
GO: Biological Process	GO:0032637	interleukin-8 production		1.704E-01	1E+00	3.028E-01	1E+00	1	68	TLR8
GO: Biological Process	GO:0051403	stress-activated MAPK cascade		1.707E-01	1E+00	3.031E-01	1E+00	2	272	RASGRP1,RPS3
GO: Biological Process	GO:2000145	regulation of cell motility		1.713E-01	1E+00	3.039E-01	1E+00	4	793	THBS1,BCAS3,ITGA2,NOTCH1
GO: Biological Process	GO:0033692	cellular polysaccharide biosynthetic process		1.727E-01	1E+00	3.043E-01	1E+00	1	69	PER2
GO: Biological Process	GO:0060976	coronary vasculature development		1.727E-01	1E+00	3.043E-01	1E+00	1	69	NOTCH1
GO: Biological Process	GO:0003151	outflow tract morphogenesis		1.727E-01	1E+00	3.043E-01	1E+00	1	69	THBS1
GO: Biological Process	GO:0042733	embryonic digit morphogenesis		1.727E-01	1E+00	3.043E-01	1E+00	1	69	NOTCH1
GO: Biological Process	GO:0045576	mast cell activation		1.727E-01	1E+00	3.043E-01	1E+00	1	69	RASGRP1
GO: Biological Process	GO:0015807	L-amino acid transport		1.727E-01	1E+00	3.043E-01	1E+00	1	69	PER2
GO: Biological Process	GO:0006940	regulation of smooth muscle contraction		1.727E-01	1E+00	3.043E-01	1E+00	1	69	ITGA2
GO: Biological Process	GO:0002228	natural killer cell mediated immunity		1.727E-01	1E+00	3.043E-01	1E+00	1	69	RASGRP1
GO: Biological Process	GO:0051051	negative regulation of transport		1.735E-01	1E+00	3.054E-01	1E+00	3	525	THBS1,PKD1,NOTCH1
GO: Biological Process	GO:0060047	heart contraction		1.746E-01	1E+00	3.067E-01	1E+00	2	276	SGCD,MAP2K3
GO: Biological Process	GO:0046530	photoreceptor cell differentiation		1.75E-01	1E+00	3.067E-01	1E+00	1	70	NOTCH1
GO: Biological Process	GO:0043620	regulation of DNA-templated transcription in response to stress		1.75E-01	1E+00	3.067E-01	1E+00	1	70	NOTCH1
GO: Biological Process	GO:2001022	positive regulation of response to DNA damage stimulus		1.75E-01	1E+00	3.067E-01	1E+00	1	70	RPS3
GO: Biological Process	GO:0010717	regulation of epithelial to mesenchymal transition		1.75E-01	1E+00	3.067E-01	1E+00	1	70	NOTCH1
GO: Biological Process	GO:0031098	stress-activated protein kinase signaling cascade		1.766E-01	1E+00	3.089E-01	1E+00	2	278	RASGRP1,RPS3
GO: Biological Process	GO:0014910	regulation of smooth muscle cell migration		1.772E-01	1E+00	3.089E-01	1E+00	1	71	ITGA2
GO: Biological Process	GO:1904590	negative regulation of protein import		1.772E-01	1E+00	3.089E-01	1E+00	1	71	PKD1
GO: Biological Process	GO:0048708	astrocyte differentiation		1.772E-01	1E+00	3.089E-01	1E+00	1	71	NOTCH1
GO: Biological Process	GO:0042308	negative regulation of protein import into nucleus		1.772E-01	1E+00	3.089E-01	1E+00	1	71	PKD1
GO: Biological Process	GO:0045685	regulation of glial cell differentiation		1.772E-01	1E+00	3.089E-01	1E+00	1	71	NOTCH1
GO: Biological Process	GO:0008589	regulation of smoothened signaling pathway		1.772E-01	1E+00	3.089E-01	1E+00	1	71	HHIP
GO: Biological Process	GO:0051962	positive regulation of nervous system development		1.776E-01	1E+00	3.09E-01	1E+00	3	531	PTPRD,RAPGEF1,NOTCH1
GO: Biological Process	GO:0003015	heart process		1.776E-01	1E+00	3.09E-01	1E+00	2	279	SGCD,MAP2K3
GO: Biological Process	GO:0000122	negative regulation of transcription by RNA polymerase II		1.783E-01	1E+00	3.1E-01	1E+00	4	806	PER2,KDM5A,ZFHX3,NOTCH1
GO: Biological Process	GO:0032481	positive regulation of type I interferon production		1.795E-01	1E+00	3.11E-01	1E+00	1	72	TLR8
GO: Biological Process	GO:0003208	cardiac ventricle morphogenesis		1.795E-01	1E+00	3.11E-01	1E+00	1	72	NOTCH1
GO: Biological Process	GO:0061371	determination of heart left/right asymmetry		1.795E-01	1E+00	3.11E-01	1E+00	1	72	NOTCH1
GO: Biological Process	GO:0060113	inner ear receptor cell differentiation		1.795E-01	1E+00	3.11E-01	1E+00	1	72	NOTCH1
GO: Biological Process	GO:0045595	regulation of cell differentiation		1.798E-01	1E+00	3.113E-01	1E+00	7	1699	RASGRP1,CEACAM5,PTPRD,PER2,RAPGEF1,ZFHX3,NOTCH1
GO: Biological Process	GO:0001707	mesoderm formation		1.817E-01	1E+00	3.136E-01	1E+00	1	73	ITGA2
GO: Biological Process	GO:0014823	response to activity		1.817E-01	1E+00	3.136E-01	1E+00	1	73	ITGA2
GO: Biological Process	GO:0060415	muscle tissue morphogenesis		1.817E-01	1E+00	3.136E-01	1E+00	1	73	NOTCH1
GO: Biological Process	GO:0008593	regulation of Notch signaling pathway		1.817E-01	1E+00	3.136E-01	1E+00	1	73	NOTCH1
GO: Biological Process	GO:0043299	leukocyte degranulation		1.84E-01	1E+00	3.165E-01	1E+00	1	74	RASGRP1
GO: Biological Process	GO:0007193	adenylate cyclase-inhibiting G protein-coupled receptor signaling pathway		1.84E-01	1E+00	3.165E-01	1E+00	1	74	ADCY9
GO: Biological Process	GO:1904035	regulation of epithelial cell apoptotic process		1.84E-01	1E+00	3.165E-01	1E+00	1	74	THBS1
GO: Biological Process	GO:0045761	regulation of adenylate cyclase activity		1.84E-01	1E+00	3.165E-01	1E+00	1	74	ADCY9
GO: Biological Process	GO:0010976	positive regulation of neuron projection development		1.845E-01	1E+00	3.17E-01	1E+00	2	286	PTPRD,RAPGEF1
GO: Biological Process	GO:0055017	cardiac muscle tissue growth		1.862E-01	1E+00	3.195E-01	1E+00	1	75	NOTCH1
GO: Biological Process	GO:0003143	embryonic heart tube morphogenesis		1.862E-01	1E+00	3.195E-01	1E+00	1	75	NOTCH1
GO: Biological Process	GO:1903320	regulation of protein modification by small protein conjugation or removal		1.884E-01	1E+00	3.223E-01	1E+00	2	290	PER2,RPS3
GO: Biological Process	GO:0071383	cellular response to steroid hormone stimulus		1.884E-01	1E+00	3.223E-01	1E+00	2	290	BCAS3,ITGA2
GO: Biological Process	GO:0071496	cellular response to external stimulus		1.884E-01	1E+00	3.223E-01	1E+00	2	290	ITGA2,TLR8
GO: Biological Process	GO:0001756	somitogenesis		1.885E-01	1E+00	3.223E-01	1E+00	1	76	NOTCH1
GO: Biological Process	GO:0001822	kidney development		1.894E-01	1E+00	3.237E-01	1E+00	2	291	PKD1,NOTCH1
GO: Biological Process	GO:0042632	cholesterol homeostasis		1.907E-01	1E+00	3.243E-01	1E+00	1	77	FGFR4
GO: Biological Process	GO:0035914	skeletal muscle cell differentiation		1.907E-01	1E+00	3.243E-01	1E+00	1	77	NOTCH1
GO: Biological Process	GO:0048332	mesoderm morphogenesis		1.907E-01	1E+00	3.243E-01	1E+00	1	77	ITGA2
GO: Biological Process	GO:0014909	smooth muscle cell migration		1.907E-01	1E+00	3.243E-01	1E+00	1	77	ITGA2
GO: Biological Process	GO:0055092	sterol homeostasis		1.907E-01	1E+00	3.243E-01	1E+00	1	77	FGFR4
GO: Biological Process	GO:2000648	positive regulation of stem cell proliferation		1.907E-01	1E+00	3.243E-01	1E+00	1	77	NOTCH1
GO: Biological Process	GO:0040013	negative regulation of locomotion		1.924E-01	1E+00	3.257E-01	1E+00	2	294	THBS1,NOTCH1
GO: Biological Process	GO:0006970	response to osmotic stress		1.929E-01	1E+00	3.257E-01	1E+00	1	78	ITGA2
GO: Biological Process	GO:0006901	vesicle coating		1.929E-01	1E+00	3.257E-01	1E+00	1	78	F5
GO: Biological Process	GO:0055006	cardiac cell development		1.929E-01	1E+00	3.257E-01	1E+00	1	78	NOTCH1
GO: Biological Process	GO:0048663	neuron fate commitment		1.929E-01	1E+00	3.257E-01	1E+00	1	78	NOTCH1
GO: Biological Process	GO:0042490	mechanoreceptor differentiation		1.929E-01	1E+00	3.257E-01	1E+00	1	78	NOTCH1
GO: Biological Process	GO:0043507	positive regulation of JUN kinase activity		1.929E-01	1E+00	3.257E-01	1E+00	1	78	RPS3
GO: Biological Process	GO:0030279	negative regulation of ossification		1.929E-01	1E+00	3.257E-01	1E+00	1	78	NOTCH1
GO: Biological Process	GO:0051588	regulation of neurotransmitter transport		1.929E-01	1E+00	3.257E-01	1E+00	1	78	PER2
GO: Biological Process	GO:0022603	regulation of anatomical structure morphogenesis		1.946E-01	1E+00	3.281E-01	1E+00	5	1128	HHIP,THBS1,PTPRD,FGFR4,NOTCH1
GO: Biological Process	GO:0000271	polysaccharide biosynthetic process		1.951E-01	1E+00	3.281E-01	1E+00	1	79	PER2
GO: Biological Process	GO:0006282	regulation of DNA repair		1.951E-01	1E+00	3.281E-01	1E+00	1	79	RPS3
GO: Biological Process	GO:0030104	water homeostasis		1.951E-01	1E+00	3.281E-01	1E+00	1	79	ADCY9
GO: Biological Process	GO:0072078	nephron tubule morphogenesis		1.951E-01	1E+00	3.281E-01	1E+00	1	79	PKD1
GO: Biological Process	GO:0007588	excretion		1.974E-01	1E+00	3.305E-01	1E+00	1	80	UGT1A7
GO: Biological Process	GO:0019226	transmission of nerve impulse		1.974E-01	1E+00	3.305E-01	1E+00	1	80	ITGA2
GO: Biological Process	GO:0002275	myeloid cell activation involved in immune response		1.974E-01	1E+00	3.305E-01	1E+00	1	80	RASGRP1
GO: Biological Process	GO:0031341	regulation of cell killing		1.974E-01	1E+00	3.305E-01	1E+00	1	80	RASGRP1
GO: Biological Process	GO:0045069	regulation of viral genome replication		1.974E-01	1E+00	3.305E-01	1E+00	1	80	NOTCH1
GO: Biological Process	GO:0071407	cellular response to organic cyclic compound		1.983E-01	1E+00	3.318E-01	1E+00	3	561	BCAS3,RAPGEF1,ITGA2
GO: Biological Process	GO:0072088	nephron epithelium morphogenesis		1.996E-01	1E+00	3.324E-01	1E+00	1	81	PKD1
GO: Biological Process	GO:0048644	muscle organ morphogenesis		1.996E-01	1E+00	3.324E-01	1E+00	1	81	NOTCH1
GO: Biological Process	GO:0046823	negative regulation of nucleocytoplasmic transport		1.996E-01	1E+00	3.324E-01	1E+00	1	81	PKD1
GO: Biological Process	GO:0006903	vesicle targeting		1.996E-01	1E+00	3.324E-01	1E+00	1	81	F5
GO: Biological Process	GO:0034637	cellular carbohydrate biosynthetic process		1.996E-01	1E+00	3.324E-01	1E+00	1	81	PER2
GO: Biological Process	GO:0019229	regulation of vasoconstriction		1.996E-01	1E+00	3.324E-01	1E+00	1	81	PER2
GO: Biological Process	GO:0046883	regulation of hormone secretion		2.003E-01	1E+00	3.334E-01	1E+00	2	302	PER2,FGFR4
GO: Biological Process	GO:1901566	organonitrogen compound biosynthetic process		2.008E-01	1E+00	3.339E-01	1E+00	6	1444	THBS1,PER2,RPS3,ITGA2,PLOD1,ADCY9
GO: Biological Process	GO:0006518	peptide metabolic process		2.011E-01	1E+00	3.341E-01	1E+00	4	847	THBS1,PER2,RPS3,ITGA2
GO: Biological Process	GO:0050795	regulation of behavior		2.018E-01	1E+00	3.344E-01	1E+00	1	82	ZFHX3
GO: Biological Process	GO:1901607	alpha-amino acid biosynthetic process		2.018E-01	1E+00	3.344E-01	1E+00	1	82	PLOD1
GO: Biological Process	GO:0097194	execution phase of apoptosis		2.018E-01	1E+00	3.344E-01	1E+00	1	82	RPS3
GO: Biological Process	GO:0045089	positive regulation of innate immune response		2.033E-01	1E+00	3.367E-01	1E+00	2	305	RASGRP1,TLR8
GO: Biological Process	GO:0002708	positive regulation of lymphocyte mediated immunity		2.04E-01	1E+00	3.367E-01	1E+00	1	83	RASGRP1
GO: Biological Process	GO:0072028	nephron morphogenesis		2.04E-01	1E+00	3.367E-01	1E+00	1	83	PKD1
GO: Biological Process	GO:0048661	positive regulation of smooth muscle cell proliferation		2.04E-01	1E+00	3.367E-01	1E+00	1	83	ITGA2
GO: Biological Process	GO:1900181	negative regulation of protein localization to nucleus		2.04E-01	1E+00	3.367E-01	1E+00	1	83	PKD1
GO: Biological Process	GO:0010720	positive regulation of cell development		2.061E-01	1E+00	3.388E-01	1E+00	3	572	PTPRD,RAPGEF1,NOTCH1
GO: Biological Process	GO:0044283	small molecule biosynthetic process		2.061E-01	1E+00	3.388E-01	1E+00	3	572	PER2,FGFR4,PLOD1
GO: Biological Process	GO:1900006	positive regulation of dendrite development		2.062E-01	1E+00	3.388E-01	1E+00	1	84	PTPRD
GO: Biological Process	GO:0060419	heart growth		2.062E-01	1E+00	3.388E-01	1E+00	1	84	NOTCH1
GO: Biological Process	GO:0061333	renal tubule morphogenesis		2.062E-01	1E+00	3.388E-01	1E+00	1	84	PKD1
GO: Biological Process	GO:0071214	cellular response to abiotic stimulus		2.063E-01	1E+00	3.388E-01	1E+00	2	308	ITGA2,TLR8
GO: Biological Process	GO:0060070	canonical Wnt signaling pathway		2.063E-01	1E+00	3.388E-01	1E+00	2	308	RAPGEF1,NOTCH1
GO: Biological Process	GO:0007548	sex differentiation		2.073E-01	1E+00	3.399E-01	1E+00	2	309	KDM5A,PKD1
GO: Biological Process	GO:0072001	renal system development		2.073E-01	1E+00	3.399E-01	1E+00	2	309	PKD1,NOTCH1
GO: Biological Process	GO:0006935	chemotaxis		2.082E-01	1E+00	3.41E-01	1E+00	3	575	THBS1,ITGA2,NOTCH1
GO: Biological Process	GO:0051270	regulation of cellular component movement		2.085E-01	1E+00	3.413E-01	1E+00	4	860	THBS1,BCAS3,ITGA2,NOTCH1
GO: Biological Process	GO:0042330	taxis		2.096E-01	1E+00	3.427E-01	1E+00	3	577	THBS1,ITGA2,NOTCH1
GO: Biological Process	GO:0034446	substrate adhesion-dependent cell spreading		2.105E-01	1E+00	3.427E-01	1E+00	1	86	FGFRL1
GO: Biological Process	GO:1904894	positive regulation of STAT cascade		2.105E-01	1E+00	3.427E-01	1E+00	1	86	NOTCH1
GO: Biological Process	GO:0050764	regulation of phagocytosis		2.105E-01	1E+00	3.427E-01	1E+00	1	86	ITGA2
GO: Biological Process	GO:0002690	positive regulation of leukocyte chemotaxis		2.105E-01	1E+00	3.427E-01	1E+00	1	86	THBS1
GO: Biological Process	GO:0046427	positive regulation of JAK-STAT cascade		2.105E-01	1E+00	3.427E-01	1E+00	1	86	NOTCH1
GO: Biological Process	GO:0031644	regulation of neurological system process		2.105E-01	1E+00	3.427E-01	1E+00	1	86	ITGA2
GO: Biological Process	GO:0010243	response to organonitrogen compound		2.12E-01	1E+00	3.436E-01	1E+00	4	866	RAPGEF1,ITGA2,NOTCH1,ADCY9
GO: Biological Process	GO:0040012	regulation of locomotion		2.12E-01	1E+00	3.436E-01	1E+00	4	866	THBS1,BCAS3,ITGA2,NOTCH1
GO: Biological Process	GO:0008202	steroid metabolic process		2.124E-01	1E+00	3.436E-01	1E+00	2	314	UGT1A8,FGFR4
GO: Biological Process	GO:0033077	T cell differentiation in thymus		2.127E-01	1E+00	3.436E-01	1E+00	1	87	RASGRP1
GO: Biological Process	GO:1903902	positive regulation of viral life cycle		2.127E-01	1E+00	3.436E-01	1E+00	1	87	NOTCH1
GO: Biological Process	GO:0034766	negative regulation of ion transmembrane transport		2.127E-01	1E+00	3.436E-01	1E+00	1	87	THBS1
GO: Biological Process	GO:0060191	regulation of lipase activity		2.127E-01	1E+00	3.436E-01	1E+00	1	87	RASGRP1
GO: Biological Process	GO:0071594	thymocyte aggregation		2.127E-01	1E+00	3.436E-01	1E+00	1	87	RASGRP1
GO: Biological Process	GO:0030510	regulation of BMP signaling pathway		2.127E-01	1E+00	3.436E-01	1E+00	1	87	NOTCH1
GO: Biological Process	GO:0045582	positive regulation of T cell differentiation		2.127E-01	1E+00	3.436E-01	1E+00	1	87	RASGRP1
GO: Biological Process	GO:0006767	water-soluble vitamin metabolic process		2.149E-01	1E+00	3.457E-01	1E+00	1	88	AOX1
GO: Biological Process	GO:0002028	regulation of sodium ion transport		2.149E-01	1E+00	3.457E-01	1E+00	1	88	SLC9A3
GO: Biological Process	GO:0031279	regulation of cyclase activity		2.149E-01	1E+00	3.457E-01	1E+00	1	88	ADCY9
GO: Biological Process	GO:0048013	ephrin receptor signaling pathway		2.149E-01	1E+00	3.457E-01	1E+00	1	88	NOTCH1
GO: Biological Process	GO:0035050	embryonic heart tube development		2.149E-01	1E+00	3.457E-01	1E+00	1	88	NOTCH1
GO: Biological Process	GO:0032102	negative regulation of response to external stimulus		2.154E-01	1E+00	3.463E-01	1E+00	2	317	THBS1,NOTCH1
GO: Biological Process	GO:0044057	regulation of system process		2.161E-01	1E+00	3.471E-01	1E+00	3	586	PER2,FGFR4,ITGA2
GO: Biological Process	GO:0014812	muscle cell migration		2.17E-01	1E+00	3.471E-01	1E+00	1	89	ITGA2
GO: Biological Process	GO:0001708	cell fate specification		2.17E-01	1E+00	3.471E-01	1E+00	1	89	NOTCH1
GO: Biological Process	GO:0048814	regulation of dendrite morphogenesis		2.17E-01	1E+00	3.471E-01	1E+00	1	89	PTPRD
GO: Biological Process	GO:0001570	vasculogenesis		2.17E-01	1E+00	3.471E-01	1E+00	1	89	NOTCH1
GO: Biological Process	GO:0051897	positive regulation of protein kinase B signaling		2.17E-01	1E+00	3.471E-01	1E+00	1	89	THBS1
GO: Biological Process	GO:0005977	glycogen metabolic process		2.17E-01	1E+00	3.471E-01	1E+00	1	89	PER2
GO: Biological Process	GO:0031100	animal organ regeneration		2.192E-01	1E+00	3.479E-01	1E+00	1	90	NOTCH1
GO: Biological Process	GO:0006073	cellular glucan metabolic process		2.192E-01	1E+00	3.479E-01	1E+00	1	90	PER2
GO: Biological Process	GO:0051339	regulation of lyase activity		2.192E-01	1E+00	3.479E-01	1E+00	1	90	ADCY9
GO: Biological Process	GO:0070301	cellular response to hydrogen peroxide		2.192E-01	1E+00	3.479E-01	1E+00	1	90	RPS3
GO: Biological Process	GO:0044042	glucan metabolic process		2.192E-01	1E+00	3.479E-01	1E+00	1	90	PER2
GO: Biological Process	GO:0060840	artery development		2.192E-01	1E+00	3.479E-01	1E+00	1	90	NOTCH1
GO: Biological Process	GO:0030101	natural killer cell activation		2.192E-01	1E+00	3.479E-01	1E+00	1	90	RASGRP1
GO: Biological Process	GO:0031532	actin cytoskeleton reorganization		2.192E-01	1E+00	3.479E-01	1E+00	1	90	BCAS3
GO: Biological Process	GO:0007492	endoderm development		2.192E-01	1E+00	3.479E-01	1E+00	1	90	NOTCH1
GO: Biological Process	GO:0060563	neuroepithelial cell differentiation		2.192E-01	1E+00	3.479E-01	1E+00	1	90	NOTCH1
GO: Biological Process	GO:0030111	regulation of Wnt signaling pathway		2.204E-01	1E+00	3.496E-01	1E+00	2	322	RAPGEF1,NOTCH1
GO: Biological Process	GO:0015908	fatty acid transport		2.213E-01	1E+00	3.504E-01	1E+00	1	91	THBS1
GO: Biological Process	GO:0070613	regulation of protein processing		2.213E-01	1E+00	3.504E-01	1E+00	1	91	THBS1
GO: Biological Process	GO:0050678	regulation of epithelial cell proliferation		2.214E-01	1E+00	3.504E-01	1E+00	2	323	THBS1,NOTCH1
GO: Biological Process	GO:0046620	regulation of organ growth		2.235E-01	1E+00	3.515E-01	1E+00	1	92	NOTCH1
GO: Biological Process	GO:0001656	metanephros development		2.235E-01	1E+00	3.515E-01	1E+00	1	92	PKD1
GO: Biological Process	GO:0022617	extracellular matrix disassembly		2.235E-01	1E+00	3.515E-01	1E+00	1	92	FGFR4
GO: Biological Process	GO:0030193	regulation of blood coagulation		2.235E-01	1E+00	3.515E-01	1E+00	1	92	THBS1
GO: Biological Process	GO:0002444	myeloid leukocyte mediated immunity		2.235E-01	1E+00	3.515E-01	1E+00	1	92	RASGRP1
GO: Biological Process	GO:1900046	regulation of hemostasis		2.235E-01	1E+00	3.515E-01	1E+00	1	92	THBS1
GO: Biological Process	GO:0060349	bone morphogenesis		2.235E-01	1E+00	3.515E-01	1E+00	1	92	THBS1
GO: Biological Process	GO:1903317	regulation of protein maturation		2.235E-01	1E+00	3.515E-01	1E+00	1	92	THBS1
GO: Biological Process	GO:1901699	cellular response to nitrogen compound		2.24E-01	1E+00	3.52E-01	1E+00	3	597	THBS1,RAPGEF1,ADCY9
GO: Biological Process	GO:0033555	multicellular organismal response to stress		2.256E-01	1E+00	3.535E-01	1E+00	1	93	THBS1
GO: Biological Process	GO:0051952	regulation of amine transport		2.256E-01	1E+00	3.535E-01	1E+00	1	93	PER2
GO: Biological Process	GO:0051225	spindle assembly		2.256E-01	1E+00	3.535E-01	1E+00	1	93	RPS3
GO: Biological Process	GO:0008625	extrinsic apoptotic signaling pathway via death domain receptors		2.256E-01	1E+00	3.535E-01	1E+00	1	93	THBS1
GO: Biological Process	GO:0032103	positive regulation of response to external stimulus		2.265E-01	1E+00	3.546E-01	1E+00	2	328	THBS1,ITGA2
GO: Biological Process	GO:0006614	SRP-dependent cotranslational protein targeting to membrane		2.277E-01	1E+00	3.55E-01	1E+00	1	94	RPS3
GO: Biological Process	GO:0048524	positive regulation of viral process		2.277E-01	1E+00	3.55E-01	1E+00	1	94	NOTCH1
GO: Biological Process	GO:0000079	regulation of cyclin-dependent protein serine/threonine kinase activity		2.277E-01	1E+00	3.55E-01	1E+00	1	94	PKD1
GO: Biological Process	GO:0048709	oligodendrocyte differentiation		2.277E-01	1E+00	3.55E-01	1E+00	1	94	NOTCH1
GO: Biological Process	GO:0046854	phosphatidylinositol phosphorylation		2.277E-01	1E+00	3.55E-01	1E+00	1	94	FGFR4
GO: Biological Process	GO:0061053	somite development		2.277E-01	1E+00	3.55E-01	1E+00	1	94	NOTCH1
GO: Biological Process	GO:0072521	purine-containing compound metabolic process		2.283E-01	1E+00	3.556E-01	1E+00	3	603	THBS1,AOX1,ADCY9
GO: Biological Process	GO:0045934	negative regulation of nucleobase-containing compound metabolic process		2.291E-01	1E+00	3.557E-01	1E+00	6	1508	PER2,KDM5A,RPS3,ZFHX3,CDYL,NOTCH1
GO: Biological Process	GO:0007229	integrin-mediated signaling pathway		2.299E-01	1E+00	3.557E-01	1E+00	1	95	ITGA2
GO: Biological Process	GO:0051149	positive regulation of muscle cell differentiation		2.299E-01	1E+00	3.557E-01	1E+00	1	95	ZFHX3
GO: Biological Process	GO:0032507	maintenance of protein location in cell		2.299E-01	1E+00	3.557E-01	1E+00	1	95	PKD1
GO: Biological Process	GO:0017158	regulation of calcium ion-dependent exocytosis		2.299E-01	1E+00	3.557E-01	1E+00	1	95	NOTCH1
GO: Biological Process	GO:0006094	gluconeogenesis		2.299E-01	1E+00	3.557E-01	1E+00	1	95	PER2
GO: Biological Process	GO:0034763	negative regulation of transmembrane transport		2.299E-01	1E+00	3.557E-01	1E+00	1	95	THBS1
GO: Biological Process	GO:0007052	mitotic spindle organization		2.299E-01	1E+00	3.557E-01	1E+00	1	95	PKD1
GO: Biological Process	GO:0031109	microtubule polymerization or depolymerization		2.299E-01	1E+00	3.557E-01	1E+00	1	95	RPS3
GO: Biological Process	GO:0046942	carboxylic acid transport		2.315E-01	1E+00	3.58E-01	1E+00	2	333	THBS1,PER2
GO: Biological Process	GO:0050818	regulation of coagulation		2.32E-01	1E+00	3.581E-01	1E+00	1	96	THBS1
GO: Biological Process	GO:0043154	negative regulation of cysteine-type endopeptidase activity involved in apoptotic process		2.32E-01	1E+00	3.581E-01	1E+00	1	96	THBS1
GO: Biological Process	GO:0008652	cellular amino acid biosynthetic process		2.341E-01	1E+00	3.611E-01	1E+00	1	97	PLOD1
GO: Biological Process	GO:0015849	organic acid transport		2.356E-01	1E+00	3.632E-01	1E+00	2	337	THBS1,PER2
GO: Biological Process	GO:1904019	epithelial cell apoptotic process		2.362E-01	1E+00	3.639E-01	1E+00	1	98	THBS1
GO: Biological Process	GO:0048699	generation of neurons		2.382E-01	1E+00	3.644E-01	1E+00	6	1528	HHIP,PTPRD,PER2,RAPGEF1,ZFHX3,NOTCH1
GO: Biological Process	GO:0022405	hair cycle process		2.383E-01	1E+00	3.644E-01	1E+00	1	99	NOTCH1
GO: Biological Process	GO:0001942	hair follicle development		2.383E-01	1E+00	3.644E-01	1E+00	1	99	NOTCH1
GO: Biological Process	GO:2000278	regulation of DNA biosynthetic process		2.383E-01	1E+00	3.644E-01	1E+00	1	99	FGFR4
GO: Biological Process	GO:0019319	hexose biosynthetic process		2.383E-01	1E+00	3.644E-01	1E+00	1	99	PER2
GO: Biological Process	GO:1904029	regulation of cyclin-dependent protein kinase activity		2.383E-01	1E+00	3.644E-01	1E+00	1	99	PKD1
GO: Biological Process	GO:0022404	molting cycle process		2.383E-01	1E+00	3.644E-01	1E+00	1	99	NOTCH1
GO: Biological Process	GO:2000117	negative regulation of cysteine-type endopeptidase activity		2.383E-01	1E+00	3.644E-01	1E+00	1	99	THBS1
GO: Biological Process	GO:0001892	embryonic placenta development		2.383E-01	1E+00	3.644E-01	1E+00	1	99	PKD1
GO: Biological Process	GO:0046834	lipid phosphorylation		2.383E-01	1E+00	3.644E-01	1E+00	1	99	FGFR4
GO: Biological Process	GO:0002696	positive regulation of leukocyte activation		2.396E-01	1E+00	3.657E-01	1E+00	2	341	RASGRP1,THBS1
GO: Biological Process	GO:0035335	peptidyl-tyrosine dephosphorylation		2.404E-01	1E+00	3.657E-01	1E+00	1	100	PTPRD
GO: Biological Process	GO:0015837	amine transport		2.404E-01	1E+00	3.657E-01	1E+00	1	100	PER2
GO: Biological Process	GO:0002504	antigen processing and presentation of peptide or polysaccharide antigen via MHC class II		2.404E-01	1E+00	3.657E-01	1E+00	1	100	THBS1
GO: Biological Process	GO:0009798	axis specification		2.404E-01	1E+00	3.657E-01	1E+00	1	100	NOTCH1
GO: Biological Process	GO:0043506	regulation of JUN kinase activity		2.404E-01	1E+00	3.657E-01	1E+00	1	100	RPS3
GO: Biological Process	GO:0045621	positive regulation of lymphocyte differentiation		2.404E-01	1E+00	3.657E-01	1E+00	1	100	RASGRP1
GO: Biological Process	GO:0007178	transmembrane receptor protein serine/threonine kinase signaling pathway		2.417E-01	1E+00	3.673E-01	1E+00	2	343	THBS1,NOTCH1
GO: Biological Process	GO:2000379	positive regulation of reactive oxygen species metabolic process		2.425E-01	1E+00	3.673E-01	1E+00	1	101	THBS1
GO: Biological Process	GO:0007030	Golgi organization		2.425E-01	1E+00	3.673E-01	1E+00	1	101	BCAS3
GO: Biological Process	GO:0098773	skin epidermis development		2.425E-01	1E+00	3.673E-01	1E+00	1	101	NOTCH1
GO: Biological Process	GO:0060993	kidney morphogenesis		2.425E-01	1E+00	3.673E-01	1E+00	1	101	PKD1
GO: Biological Process	GO:0006613	cotranslational protein targeting to membrane		2.425E-01	1E+00	3.673E-01	1E+00	1	101	RPS3
GO: Biological Process	GO:0006470	protein dephosphorylation		2.427E-01	1E+00	3.674E-01	1E+00	2	344	PTPRD,ITGA2
GO: Biological Process	GO:0010558	negative regulation of macromolecule biosynthetic process		2.437E-01	1E+00	3.681E-01	1E+00	6	1540	PER2,KDM5A,RPS3,ZFHX3,CDYL,NOTCH1
GO: Biological Process	GO:0006885	regulation of pH		2.446E-01	1E+00	3.681E-01	1E+00	1	102	SLC9A3
GO: Biological Process	GO:0019079	viral genome replication		2.446E-01	1E+00	3.681E-01	1E+00	1	102	NOTCH1
GO: Biological Process	GO:0045047	protein targeting to ER		2.446E-01	1E+00	3.681E-01	1E+00	1	102	RPS3
GO: Biological Process	GO:0070252	actin-mediated cell contraction		2.446E-01	1E+00	3.681E-01	1E+00	1	102	MYBPC2
GO: Biological Process	GO:0042310	vasoconstriction		2.446E-01	1E+00	3.681E-01	1E+00	1	102	PER2
GO: Biological Process	GO:0006493	protein O-linked glycosylation		2.446E-01	1E+00	3.681E-01	1E+00	1	102	THBS1
GO: Biological Process	GO:0006835	dicarboxylic acid transport		2.446E-01	1E+00	3.681E-01	1E+00	1	102	PER2
GO: Biological Process	GO:0050886	endocrine process		2.467E-01	1E+00	3.702E-01	1E+00	1	103	FGFR4
GO: Biological Process	GO:0001909	leukocyte mediated cytotoxicity		2.467E-01	1E+00	3.702E-01	1E+00	1	103	RASGRP1
GO: Biological Process	GO:0001936	regulation of endothelial cell proliferation		2.467E-01	1E+00	3.702E-01	1E+00	1	103	THBS1
GO: Biological Process	GO:0006112	energy reserve metabolic process		2.467E-01	1E+00	3.702E-01	1E+00	1	103	PER2
GO: Biological Process	GO:0035282	segmentation		2.508E-01	1E+00	3.756E-01	1E+00	1	105	NOTCH1
GO: Biological Process	GO:1903844	regulation of cellular response to transforming growth factor beta stimulus		2.508E-01	1E+00	3.756E-01	1E+00	1	105	THBS1
GO: Biological Process	GO:0017015	regulation of transforming growth factor beta receptor signaling pathway		2.508E-01	1E+00	3.756E-01	1E+00	1	105	THBS1
GO: Biological Process	GO:0018193	peptidyl-amino acid modification		2.514E-01	1E+00	3.762E-01	1E+00	5	1241	PKD1,CDYL,FGFR4,MAP2K3,PLOD1
GO: Biological Process	GO:0050867	positive regulation of cell activation		2.529E-01	1E+00	3.762E-01	1E+00	2	354	RASGRP1,THBS1
GO: Biological Process	GO:0002705	positive regulation of leukocyte mediated immunity		2.529E-01	1E+00	3.762E-01	1E+00	1	106	RASGRP1
GO: Biological Process	GO:0032368	regulation of lipid transport		2.529E-01	1E+00	3.762E-01	1E+00	1	106	THBS1
GO: Biological Process	GO:0072599	establishment of protein localization to endoplasmic reticulum		2.529E-01	1E+00	3.762E-01	1E+00	1	106	RPS3
GO: Biological Process	GO:0072164	mesonephric tubule development		2.529E-01	1E+00	3.762E-01	1E+00	1	106	PKD1
GO: Biological Process	GO:0046364	monosaccharide biosynthetic process		2.529E-01	1E+00	3.762E-01	1E+00	1	106	PER2
GO: Biological Process	GO:0072163	mesonephric epithelium development		2.529E-01	1E+00	3.762E-01	1E+00	1	106	PKD1
GO: Biological Process	GO:0045185	maintenance of protein location		2.529E-01	1E+00	3.762E-01	1E+00	1	106	PKD1
GO: Biological Process	GO:0006928	movement of cell or subcellular component		2.533E-01	1E+00	3.767E-01	1E+00	7	1882	RASGRP1,THBS1,BCAS3,FGFR4,ITGA2,NOTCH1,MYBPC2
GO: Biological Process	GO:0001655	urogenital system development		2.539E-01	1E+00	3.772E-01	1E+00	2	355	PKD1,NOTCH1
GO: Biological Process	GO:0002443	leukocyte mediated immunity		2.549E-01	1E+00	3.78E-01	1E+00	2	356	RASGRP1,TLR8
GO: Biological Process	GO:0002688	regulation of leukocyte chemotaxis		2.549E-01	1E+00	3.78E-01	1E+00	1	107	THBS1
GO: Biological Process	GO:0044264	cellular polysaccharide metabolic process		2.549E-01	1E+00	3.78E-01	1E+00	1	107	PER2
GO: Biological Process	GO:0046879	hormone secretion		2.559E-01	1E+00	3.792E-01	1E+00	2	357	PER2,FGFR4
GO: Biological Process	GO:0006820	anion transport		2.562E-01	1E+00	3.793E-01	1E+00	3	641	THBS1,PER2,FGFR4
GO: Biological Process	GO:0090317	negative regulation of intracellular protein transport		2.57E-01	1E+00	3.797E-01	1E+00	1	108	PKD1
GO: Biological Process	GO:1902600	proton transmembrane transport		2.57E-01	1E+00	3.797E-01	1E+00	1	108	SLC9A3
GO: Biological Process	GO:0051651	maintenance of location in cell		2.57E-01	1E+00	3.797E-01	1E+00	1	108	PKD1
GO: Biological Process	GO:0051591	response to cAMP		2.59E-01	1E+00	3.821E-01	1E+00	1	109	RAPGEF1
GO: Biological Process	GO:0033273	response to vitamin		2.59E-01	1E+00	3.821E-01	1E+00	1	109	ITGA2
GO: Biological Process	GO:0071621	granulocyte chemotaxis		2.611E-01	1E+00	3.835E-01	1E+00	1	110	THBS1
GO: Biological Process	GO:0001823	mesonephros development		2.611E-01	1E+00	3.835E-01	1E+00	1	110	PKD1
GO: Biological Process	GO:0030810	positive regulation of nucleotide biosynthetic process		2.611E-01	1E+00	3.835E-01	1E+00	1	110	ADCY9
GO: Biological Process	GO:1905039	carboxylic acid transmembrane transport		2.611E-01	1E+00	3.835E-01	1E+00	1	110	THBS1
GO: Biological Process	GO:0090101	negative regulation of transmembrane receptor protein serine/threonine kinase signaling pathway		2.611E-01	1E+00	3.835E-01	1E+00	1	110	NOTCH1
GO: Biological Process	GO:1900373	positive regulation of purine nucleotide biosynthetic process		2.611E-01	1E+00	3.835E-01	1E+00	1	110	ADCY9
GO: Biological Process	GO:0010811	positive regulation of cell-substrate adhesion		2.631E-01	1E+00	3.86E-01	1E+00	1	111	THBS1
GO: Biological Process	GO:0072091	regulation of stem cell proliferation		2.631E-01	1E+00	3.86E-01	1E+00	1	111	NOTCH1
GO: Biological Process	GO:1901565	organonitrogen compound catabolic process		2.641E-01	1E+00	3.871E-01	1E+00	2	365	UGT1A4,AOX1
GO: Biological Process	GO:0014013	regulation of gliogenesis		2.651E-01	1E+00	3.881E-01	1E+00	1	112	NOTCH1
GO: Biological Process	GO:0008630	intrinsic apoptotic signaling pathway in response to DNA damage		2.651E-01	1E+00	3.881E-01	1E+00	1	112	RPS3
GO: Biological Process	GO:0051052	regulation of DNA metabolic process		2.671E-01	1E+00	3.898E-01	1E+00	2	368	RPS3,FGFR4
GO: Biological Process	GO:1903825	organic acid transmembrane transport		2.672E-01	1E+00	3.898E-01	1E+00	1	113	THBS1
GO: Biological Process	GO:0010970	transport along microtubule		2.672E-01	1E+00	3.898E-01	1E+00	1	113	RASGRP1
GO: Biological Process	GO:0034605	cellular response to heat		2.672E-01	1E+00	3.898E-01	1E+00	1	113	THBS1
GO: Biological Process	GO:2001237	negative regulation of extrinsic apoptotic signaling pathway		2.672E-01	1E+00	3.898E-01	1E+00	1	113	THBS1
GO: Biological Process	GO:1903706	regulation of hemopoiesis		2.692E-01	1E+00	3.916E-01	1E+00	2	370	RASGRP1,NOTCH1
GO: Biological Process	GO:0009914	hormone transport		2.692E-01	1E+00	3.916E-01	1E+00	2	370	PER2,FGFR4
GO: Biological Process	GO:0009953	dorsal/ventral pattern formation		2.692E-01	1E+00	3.916E-01	1E+00	1	114	HHIP
GO: Biological Process	GO:0006939	smooth muscle contraction		2.692E-01	1E+00	3.916E-01	1E+00	1	114	ITGA2
GO: Biological Process	GO:0051053	negative regulation of DNA metabolic process		2.712E-01	1E+00	3.937E-01	1E+00	1	115	RPS3
GO: Biological Process	GO:0032273	positive regulation of protein polymerization		2.712E-01	1E+00	3.937E-01	1E+00	1	115	RPS3
GO: Biological Process	GO:0001101	response to acid chemical		2.712E-01	1E+00	3.937E-01	1E+00	2	372	FGFR4,ITGA2
GO: Biological Process	GO:0009611	response to wounding		2.723E-01	1E+00	3.95E-01	1E+00	4	967	THBS1,ITGA2,F5,NOTCH1
GO: Biological Process	GO:0050715	positive regulation of cytokine secretion		2.732E-01	1E+00	3.959E-01	1E+00	1	116	RASGRP1
GO: Biological Process	GO:0010769	regulation of cell morphogenesis involved in differentiation		2.732E-01	1E+00	3.959E-01	1E+00	2	374	PTPRD,NOTCH1
GO: Biological Process	GO:0006897	endocytosis		2.741E-01	1E+00	3.966E-01	1E+00	3	665	THBS1,SLC9A3,ITGA2
GO: Biological Process	GO:0045088	regulation of innate immune response		2.742E-01	1E+00	3.966E-01	1E+00	2	375	RASGRP1,TLR8
GO: Biological Process	GO:0031327	negative regulation of cellular biosynthetic process		2.743E-01	1E+00	3.966E-01	1E+00	6	1605	PER2,KDM5A,RPS3,ZFHX3,CDYL,NOTCH1
GO: Biological Process	GO:2001251	negative regulation of chromosome organization		2.752E-01	1E+00	3.969E-01	1E+00	1	117	KDM5A
GO: Biological Process	GO:0001837	epithelial to mesenchymal transition		2.752E-01	1E+00	3.969E-01	1E+00	1	117	NOTCH1
GO: Biological Process	GO:0032479	regulation of type I interferon production		2.752E-01	1E+00	3.969E-01	1E+00	1	117	TLR8
GO: Biological Process	GO:0045666	positive regulation of neuron differentiation		2.753E-01	1E+00	3.969E-01	1E+00	2	376	PTPRD,RAPGEF1
GO: Biological Process	GO:0043269	regulation of ion transport		2.77E-01	1E+00	3.991E-01	1E+00	3	669	THBS1,SLC9A3,PER2
GO: Biological Process	GO:1903510	mucopolysaccharide metabolic process		2.772E-01	1E+00	3.991E-01	1E+00	1	118	ITIH3
GO: Biological Process	GO:0002684	positive regulation of immune system process		2.778E-01	1E+00	3.997E-01	1E+00	4	976	RASGRP1,THBS1,ITGA2,TLR8
GO: Biological Process	GO:0032606	type I interferon production		2.792E-01	1E+00	4.012E-01	1E+00	1	119	TLR8
GO: Biological Process	GO:0038061	NIK/NF-kappaB signaling		2.792E-01	1E+00	4.012E-01	1E+00	1	119	RPS3
GO: Biological Process	GO:0045862	positive regulation of proteolysis		2.804E-01	1E+00	4.026E-01	1E+00	2	381	RPS3,FGFR4
GO: Biological Process	GO:0042303	molting cycle		2.812E-01	1E+00	4.029E-01	1E+00	1	120	NOTCH1
GO: Biological Process	GO:0042633	hair cycle		2.812E-01	1E+00	4.029E-01	1E+00	1	120	NOTCH1
GO: Biological Process	GO:0046718	viral entry into host cell		2.812E-01	1E+00	4.029E-01	1E+00	1	120	ITGA2
GO: Biological Process	GO:0015031	protein transport		2.82E-01	1E+00	4.039E-01	1E+00	7	1948	RASGRP1,PER2,BCAS3,RPS3,PKD1,TLR8,NOTCH1
GO: Biological Process	GO:0016477	cell migration		2.826E-01	1E+00	4.041E-01	1E+00	5	1300	THBS1,BCAS3,FGFR4,ITGA2,NOTCH1
GO: Biological Process	GO:0031023	microtubule organizing center organization		2.832E-01	1E+00	4.041E-01	1E+00	1	121	BCAS3
GO: Biological Process	GO:0005976	polysaccharide metabolic process		2.832E-01	1E+00	4.041E-01	1E+00	1	121	PER2
GO: Biological Process	GO:0000184	nuclear-transcribed mRNA catabolic process, nonsense-mediated decay		2.832E-01	1E+00	4.041E-01	1E+00	1	121	RPS3
GO: Biological Process	GO:0006900	vesicle budding from membrane		2.832E-01	1E+00	4.041E-01	1E+00	1	121	F5
GO: Biological Process	GO:1903507	negative regulation of nucleic acid-templated transcription		2.843E-01	1E+00	4.048E-01	1E+00	5	1303	PER2,KDM5A,ZFHX3,CDYL,NOTCH1
GO: Biological Process	GO:0018108	peptidyl-tyrosine phosphorylation		2.844E-01	1E+00	4.048E-01	1E+00	2	385	FGFR4,MAP2K3
GO: Biological Process	GO:0060048	cardiac muscle contraction		2.851E-01	1E+00	4.048E-01	1E+00	1	122	MAP2K3
GO: Biological Process	GO:0001935	endothelial cell proliferation		2.851E-01	1E+00	4.048E-01	1E+00	1	122	THBS1
GO: Biological Process	GO:0051129	negative regulation of cellular component organization		2.853E-01	1E+00	4.048E-01	1E+00	3	680	THBS1,KDM5A,BCAS3
GO: Biological Process	GO:0022008	neurogenesis		2.854E-01	1E+00	4.048E-01	1E+00	6	1628	HHIP,PTPRD,PER2,RAPGEF1,ZFHX3,NOTCH1
GO: Biological Process	GO:0050900	leukocyte migration		2.855E-01	1E+00	4.048E-01	1E+00	2	386	THBS1,ITGA2
GO: Biological Process	GO:0018212	peptidyl-tyrosine modification		2.865E-01	1E+00	4.048E-01	1E+00	2	387	FGFR4,MAP2K3
GO: Biological Process	GO:0045667	regulation of osteoblast differentiation		2.871E-01	1E+00	4.048E-01	1E+00	1	123	NOTCH1
GO: Biological Process	GO:0051828	entry into other organism involved in symbiotic interaction		2.871E-01	1E+00	4.048E-01	1E+00	1	123	ITGA2
GO: Biological Process	GO:0051806	entry into cell of other organism involved in symbiotic interaction		2.871E-01	1E+00	4.048E-01	1E+00	1	123	ITGA2
GO: Biological Process	GO:0044409	entry into host		2.871E-01	1E+00	4.048E-01	1E+00	1	123	ITGA2
GO: Biological Process	GO:0045995	regulation of embryonic development		2.871E-01	1E+00	4.048E-01	1E+00	1	123	NOTCH1
GO: Biological Process	GO:0097530	granulocyte migration		2.871E-01	1E+00	4.048E-01	1E+00	1	123	THBS1
GO: Biological Process	GO:0052126	movement in host environment		2.871E-01	1E+00	4.048E-01	1E+00	1	123	ITGA2
GO: Biological Process	GO:0052192	movement in environment of other organism involved in symbiotic interaction		2.871E-01	1E+00	4.048E-01	1E+00	1	123	ITGA2
GO: Biological Process	GO:0001704	formation of primary germ layer		2.871E-01	1E+00	4.048E-01	1E+00	1	123	ITGA2
GO: Biological Process	GO:0030260	entry into host cell		2.871E-01	1E+00	4.048E-01	1E+00	1	123	ITGA2
GO: Biological Process	GO:0009890	negative regulation of biosynthetic process		2.888E-01	1E+00	4.067E-01	1E+00	6	1635	PER2,KDM5A,RPS3,ZFHX3,CDYL,NOTCH1
GO: Biological Process	GO:0030029	actin filament-based process		2.891E-01	1E+00	4.067E-01	1E+00	3	685	BCAS3,OBSCN,MYBPC2
GO: Biological Process	GO:0002224	toll-like receptor signaling pathway		2.891E-01	1E+00	4.067E-01	1E+00	1	124	TLR8
GO: Biological Process	GO:0050673	epithelial cell proliferation		2.905E-01	1E+00	4.081E-01	1E+00	2	391	THBS1,NOTCH1
GO: Biological Process	GO:0070972	protein localization to endoplasmic reticulum		2.91E-01	1E+00	4.081E-01	1E+00	1	125	RPS3
GO: Biological Process	GO:0016202	regulation of striated muscle tissue development		2.91E-01	1E+00	4.081E-01	1E+00	1	125	NOTCH1
GO: Biological Process	GO:0003014	renal system process		2.91E-01	1E+00	4.081E-01	1E+00	1	125	ADCY9
GO: Biological Process	GO:0030048	actin filament-based movement		2.91E-01	1E+00	4.081E-01	1E+00	1	125	MYBPC2
GO: Biological Process	GO:0051172	negative regulation of nitrogen compound metabolic process		2.912E-01	1E+00	4.081E-01	1E+00	6	1640	PER2,KDM5A,RPS3,ZFHX3,CDYL,NOTCH1
GO: Biological Process	GO:1902679	negative regulation of RNA biosynthetic process		2.923E-01	1E+00	4.094E-01	1E+00	5	1318	PER2,KDM5A,ZFHX3,CDYL,NOTCH1
GO: Biological Process	GO:0051592	response to calcium ion		2.93E-01	1E+00	4.1E-01	1E+00	1	126	THBS1
GO: Biological Process	GO:0001775	cell activation		2.933E-01	1E+00	4.101E-01	1E+00	4	1001	RASGRP1,THBS1,F5,TLR8
GO: Biological Process	GO:0006661	phosphatidylinositol biosynthetic process		2.949E-01	1E+00	4.116E-01	1E+00	1	127	FGFR4
GO: Biological Process	GO:0006171	cAMP biosynthetic process		2.949E-01	1E+00	4.116E-01	1E+00	1	127	ADCY9
GO: Biological Process	GO:0048634	regulation of muscle organ development		2.949E-01	1E+00	4.116E-01	1E+00	1	127	NOTCH1
GO: Biological Process	GO:0045596	negative regulation of cell differentiation		2.958E-01	1E+00	4.126E-01	1E+00	3	694	CEACAM5,ZFHX3,NOTCH1
GO: Biological Process	GO:0014706	striated muscle tissue development		2.966E-01	1E+00	4.13E-01	1E+00	2	397	SGCD,NOTCH1
GO: Biological Process	GO:0055088	lipid homeostasis		2.969E-01	1E+00	4.13E-01	1E+00	1	128	FGFR4
GO: Biological Process	GO:1901861	regulation of muscle tissue development		2.969E-01	1E+00	4.13E-01	1E+00	1	128	NOTCH1
GO: Biological Process	GO:0043280	positive regulation of cysteine-type endopeptidase activity involved in apoptotic process		2.969E-01	1E+00	4.13E-01	1E+00	1	128	RPS3
GO: Biological Process	GO:0051726	regulation of cell cycle		2.976E-01	1E+00	4.138E-01	1E+00	4	1008	THBS1,PER2,PKD1,ZFHX3
GO: Biological Process	GO:0048660	regulation of smooth muscle cell proliferation		2.988E-01	1E+00	4.146E-01	1E+00	1	129	ITGA2
GO: Biological Process	GO:0031638	zymogen activation		2.988E-01	1E+00	4.146E-01	1E+00	1	129	THBS1
GO: Biological Process	GO:0098771	inorganic ion homeostasis		2.988E-01	1E+00	4.146E-01	1E+00	3	698	SLC9A3,PKD1,FGFR4
GO: Biological Process	GO:0050680	negative regulation of epithelial cell proliferation		3.007E-01	1E+00	4.164E-01	1E+00	1	130	THBS1
GO: Biological Process	GO:0007224	smoothened signaling pathway		3.007E-01	1E+00	4.164E-01	1E+00	1	130	HHIP
GO: Biological Process	GO:0007368	determination of left/right symmetry		3.007E-01	1E+00	4.164E-01	1E+00	1	130	NOTCH1
GO: Biological Process	GO:0034109	homotypic cell-cell adhesion		3.017E-01	1E+00	4.175E-01	1E+00	2	402	RASGRP1,CEACAM5
GO: Biological Process	GO:2000736	regulation of stem cell differentiation		3.027E-01	1E+00	4.184E-01	1E+00	1	131	NOTCH1
GO: Biological Process	GO:0033157	regulation of intracellular protein transport		3.027E-01	1E+00	4.184E-01	1E+00	2	403	BCAS3,PKD1
GO: Biological Process	GO:0050729	positive regulation of inflammatory response		3.046E-01	1E+00	4.201E-01	1E+00	1	132	ITGA2
GO: Biological Process	GO:0035725	sodium ion transmembrane transport		3.046E-01	1E+00	4.201E-01	1E+00	1	132	SLC9A3
GO: Biological Process	GO:0002706	regulation of lymphocyte mediated immunity		3.046E-01	1E+00	4.201E-01	1E+00	1	132	RASGRP1
GO: Biological Process	GO:0048659	smooth muscle cell proliferation		3.065E-01	1E+00	4.216E-01	1E+00	1	133	ITGA2
GO: Biological Process	GO:1903650	negative regulation of cytoplasmic transport		3.065E-01	1E+00	4.216E-01	1E+00	1	133	PKD1
GO: Biological Process	GO:0017156	calcium ion regulated exocytosis		3.065E-01	1E+00	4.216E-01	1E+00	1	133	NOTCH1
GO: Biological Process	GO:0045766	positive regulation of angiogenesis		3.065E-01	1E+00	4.216E-01	1E+00	1	133	THBS1
GO: Biological Process	GO:0043603	cellular amide metabolic process		3.07E-01	1E+00	4.22E-01	1E+00	4	1023	THBS1,PER2,RPS3,ITGA2
GO: Biological Process	GO:0030705	cytoskeleton-dependent intracellular transport		3.084E-01	1E+00	4.229E-01	1E+00	1	134	RASGRP1
GO: Biological Process	GO:0045807	positive regulation of endocytosis		3.084E-01	1E+00	4.229E-01	1E+00	1	134	ITGA2
GO: Biological Process	GO:0045580	regulation of T cell differentiation		3.084E-01	1E+00	4.229E-01	1E+00	1	134	RASGRP1
GO: Biological Process	GO:0001906	cell killing		3.084E-01	1E+00	4.229E-01	1E+00	1	134	RASGRP1
GO: Biological Process	GO:2001233	regulation of apoptotic signaling pathway		3.088E-01	1E+00	4.232E-01	1E+00	2	409	THBS1,RPS3
GO: Biological Process	GO:0019233	sensory perception of pain		3.103E-01	1E+00	4.249E-01	1E+00	1	135	ITGA2
GO: Biological Process	GO:0061041	regulation of wound healing		3.122E-01	1E+00	4.273E-01	1E+00	1	136	THBS1
GO: Biological Process	GO:0010921	regulation of phosphatase activity		3.141E-01	1E+00	4.287E-01	1E+00	1	137	ITGA2
GO: Biological Process	GO:0098780	response to mitochondrial depolarisation		3.141E-01	1E+00	4.287E-01	1E+00	1	137	OBSCN
GO: Biological Process	GO:0008277	regulation of G protein-coupled receptor signaling pathway		3.141E-01	1E+00	4.287E-01	1E+00	1	137	KLK14
GO: Biological Process	GO:0098779	positive regulation of mitophagy in response to mitochondrial depolarization		3.141E-01	1E+00	4.287E-01	1E+00	1	137	OBSCN
GO: Biological Process	GO:0060537	muscle tissue development		3.149E-01	1E+00	4.295E-01	1E+00	2	415	SGCD,NOTCH1
GO: Biological Process	GO:0051668	localization within membrane		3.16E-01	1E+00	4.305E-01	1E+00	1	138	F5
GO: Biological Process	GO:2001056	positive regulation of cysteine-type endopeptidase activity		3.16E-01	1E+00	4.305E-01	1E+00	1	138	RPS3
GO: Biological Process	GO:0001701	in utero embryonic development		3.169E-01	1E+00	4.312E-01	1E+00	2	417	PKD1,NOTCH1
GO: Biological Process	GO:1903532	positive regulation of secretion by cell		3.169E-01	1E+00	4.312E-01	1E+00	2	417	RASGRP1,FGFR4
GO: Biological Process	GO:0007498	mesoderm development		3.179E-01	1E+00	4.319E-01	1E+00	1	139	ITGA2
GO: Biological Process	GO:1902652	secondary alcohol metabolic process		3.179E-01	1E+00	4.319E-01	1E+00	1	139	FGFR4
GO: Biological Process	GO:0051253	negative regulation of RNA metabolic process		3.185E-01	1E+00	4.325E-01	1E+00	5	1366	PER2,KDM5A,ZFHX3,CDYL,NOTCH1
GO: Biological Process	GO:0030856	regulation of epithelial cell differentiation		3.198E-01	1E+00	4.336E-01	1E+00	1	140	NOTCH1
GO: Biological Process	GO:0051092	positive regulation of NF-kappaB transcription factor activity		3.198E-01	1E+00	4.336E-01	1E+00	1	140	RPS3
GO: Biological Process	GO:0002683	negative regulation of immune system process		3.2E-01	1E+00	4.336E-01	1E+00	2	420	THBS1,NOTCH1
GO: Biological Process	GO:0003006	developmental process involved in reproduction		3.215E-01	1E+00	4.342E-01	1E+00	3	728	KDM5A,PKD1,NOTCH1
GO: Biological Process	GO:1900544	positive regulation of purine nucleotide metabolic process		3.217E-01	1E+00	4.342E-01	1E+00	1	141	ADCY9
GO: Biological Process	GO:0045981	positive regulation of nucleotide metabolic process		3.217E-01	1E+00	4.342E-01	1E+00	1	141	ADCY9
GO: Biological Process	GO:0000423	mitophagy		3.217E-01	1E+00	4.342E-01	1E+00	1	141	OBSCN
GO: Biological Process	GO:0009855	determination of bilateral symmetry		3.217E-01	1E+00	4.342E-01	1E+00	1	141	NOTCH1
GO: Biological Process	GO:0097306	cellular response to alcohol		3.217E-01	1E+00	4.342E-01	1E+00	1	141	ITGA2
GO: Biological Process	GO:0009799	specification of symmetry		3.235E-01	1E+00	4.359E-01	1E+00	1	142	NOTCH1
GO: Biological Process	GO:1903707	negative regulation of hemopoiesis		3.235E-01	1E+00	4.359E-01	1E+00	1	142	NOTCH1
GO: Biological Process	GO:0048813	dendrite morphogenesis		3.235E-01	1E+00	4.359E-01	1E+00	1	142	PTPRD
GO: Biological Process	GO:0035113	embryonic appendage morphogenesis		3.254E-01	1E+00	4.367E-01	1E+00	1	143	NOTCH1
GO: Biological Process	GO:0016064	immunoglobulin mediated immune response		3.254E-01	1E+00	4.367E-01	1E+00	1	143	TLR8
GO: Biological Process	GO:0030326	embryonic limb morphogenesis		3.254E-01	1E+00	4.367E-01	1E+00	1	143	NOTCH1
GO: Biological Process	GO:0071456	cellular response to hypoxia		3.254E-01	1E+00	4.367E-01	1E+00	1	143	NOTCH1
GO: Biological Process	GO:0008584	male gonad development		3.254E-01	1E+00	4.367E-01	1E+00	1	143	KDM5A
GO: Biological Process	GO:0046546	development of primary male sexual characteristics		3.254E-01	1E+00	4.367E-01	1E+00	1	143	KDM5A
GO: Biological Process	GO:0018205	peptidyl-lysine modification		3.26E-01	1E+00	4.373E-01	1E+00	2	426	CDYL,PLOD1
GO: Biological Process	GO:0006334	nucleosome assembly		3.273E-01	1E+00	4.384E-01	1E+00	1	144	HIST1H2BB
GO: Biological Process	GO:1903305	regulation of regulated secretory pathway		3.273E-01	1E+00	4.384E-01	1E+00	1	144	NOTCH1
GO: Biological Process	GO:0017148	negative regulation of translation		3.291E-01	1E+00	4.398E-01	1E+00	1	145	RPS3
GO: Biological Process	GO:0031056	regulation of histone modification		3.291E-01	1E+00	4.398E-01	1E+00	1	145	KDM5A
GO: Biological Process	GO:0035051	cardiocyte differentiation		3.291E-01	1E+00	4.398E-01	1E+00	1	145	NOTCH1
GO: Biological Process	GO:0043271	negative regulation of ion transport		3.291E-01	1E+00	4.398E-01	1E+00	1	145	THBS1
GO: Biological Process	GO:0051050	positive regulation of transport		3.309E-01	1E+00	4.408E-01	1E+00	4	1061	RASGRP1,BCAS3,FGFR4,ITGA2
GO: Biological Process	GO:0019724	B cell mediated immunity		3.31E-01	1E+00	4.408E-01	1E+00	1	146	TLR8
GO: Biological Process	GO:2000045	regulation of G1/S transition of mitotic cell cycle		3.31E-01	1E+00	4.408E-01	1E+00	1	146	PKD1
GO: Biological Process	GO:0042542	response to hydrogen peroxide		3.31E-01	1E+00	4.408E-01	1E+00	1	146	RPS3
GO: Biological Process	GO:0046683	response to organophosphorus		3.31E-01	1E+00	4.408E-01	1E+00	1	146	RAPGEF1
GO: Biological Process	GO:0007416	synapse assembly		3.347E-01	1E+00	4.452E-01	1E+00	1	148	PTPRD
GO: Biological Process	GO:2000241	regulation of reproductive process		3.347E-01	1E+00	4.452E-01	1E+00	1	148	NOTCH1
GO: Biological Process	GO:0051656	establishment of organelle localization		3.381E-01	1E+00	4.483E-01	1E+00	2	438	RASGRP1,F5
GO: Biological Process	GO:0051100	negative regulation of binding		3.383E-01	1E+00	4.483E-01	1E+00	1	150	PER2
GO: Biological Process	GO:0036294	cellular response to decreased oxygen levels		3.383E-01	1E+00	4.483E-01	1E+00	1	150	NOTCH1
GO: Biological Process	GO:1903828	negative regulation of cellular protein localization		3.383E-01	1E+00	4.483E-01	1E+00	1	150	PKD1
GO: Biological Process	GO:0050773	regulation of dendrite development		3.383E-01	1E+00	4.483E-01	1E+00	1	150	PTPRD
GO: Biological Process	GO:1900371	regulation of purine nucleotide biosynthetic process		3.383E-01	1E+00	4.483E-01	1E+00	1	150	ADCY9
GO: Biological Process	GO:0006979	response to oxidative stress		3.391E-01	1E+00	4.491E-01	1E+00	2	439	THBS1,RPS3
GO: Biological Process	GO:0050877	nervous system process		3.401E-01	1E+00	4.493E-01	1E+00	5	1405	OR2C1,OR4C3,OR13F1,ITGA2,OR10G4
GO: Biological Process	GO:0030509	BMP signaling pathway		3.402E-01	1E+00	4.493E-01	1E+00	1	151	NOTCH1
GO: Biological Process	GO:0051291	protein heterooligomerization		3.402E-01	1E+00	4.493E-01	1E+00	1	151	FGFRL1
GO: Biological Process	GO:0030808	regulation of nucleotide biosynthetic process		3.402E-01	1E+00	4.493E-01	1E+00	1	151	ADCY9
GO: Biological Process	GO:0010950	positive regulation of endopeptidase activity		3.42E-01	1E+00	4.506E-01	1E+00	1	152	RPS3
GO: Biological Process	GO:0046887	positive regulation of hormone secretion		3.42E-01	1E+00	4.506E-01	1E+00	1	152	FGFR4
GO: Biological Process	GO:0030879	mammary gland development		3.42E-01	1E+00	4.506E-01	1E+00	1	152	ITGA2
GO: Biological Process	GO:0032355	response to estradiol		3.42E-01	1E+00	4.506E-01	1E+00	1	152	ITGA2
GO: Biological Process	GO:0022612	gland morphogenesis		3.438E-01	1E+00	4.524E-01	1E+00	1	153	NOTCH1
GO: Biological Process	GO:0002065	columnar/cuboidal epithelial cell differentiation		3.438E-01	1E+00	4.524E-01	1E+00	1	153	NOTCH1
GO: Biological Process	GO:0050801	ion homeostasis		3.45E-01	1E+00	4.534E-01	1E+00	3	759	SLC9A3,PKD1,FGFR4
GO: Biological Process	GO:0016032	viral process		3.45E-01	1E+00	4.534E-01	1E+00	3	759	RPS3,ITGA2,NOTCH1
GO: Biological Process	GO:0034249	negative regulation of cellular amide metabolic process		3.456E-01	1E+00	4.537E-01	1E+00	1	154	RPS3
GO: Biological Process	GO:0015698	inorganic anion transport		3.456E-01	1E+00	4.537E-01	1E+00	1	154	FGFR4
GO: Biological Process	GO:0072524	pyridine-containing compound metabolic process		3.474E-01	1E+00	4.558E-01	1E+00	1	155	AOX1
GO: Biological Process	GO:0055086	nucleobase-containing small molecule metabolic process		3.48E-01	1E+00	4.563E-01	1E+00	3	763	THBS1,AOX1,ADCY9
GO: Biological Process	GO:1902107	positive regulation of leukocyte differentiation		3.492E-01	1E+00	4.564E-01	1E+00	1	156	RASGRP1
GO: Biological Process	GO:1902806	regulation of cell cycle G1/S phase transition		3.492E-01	1E+00	4.564E-01	1E+00	1	156	PKD1
GO: Biological Process	GO:0052652	cyclic purine nucleotide metabolic process		3.492E-01	1E+00	4.564E-01	1E+00	1	156	ADCY9
GO: Biological Process	GO:0046890	regulation of lipid biosynthetic process		3.492E-01	1E+00	4.564E-01	1E+00	1	156	FGFR4
GO: Biological Process	GO:2001020	regulation of response to DNA damage stimulus		3.492E-01	1E+00	4.564E-01	1E+00	1	156	RPS3
GO: Biological Process	GO:0030030	cell projection organization		3.501E-01	1E+00	4.57E-01	1E+00	5	1423	PTPRD,BCAS3,RAPGEF1,ITGA2,NOTCH1
GO: Biological Process	GO:0051047	positive regulation of secretion		3.501E-01	1E+00	4.57E-01	1E+00	2	450	RASGRP1,FGFR4
GO: Biological Process	GO:0009190	cyclic nucleotide biosynthetic process		3.51E-01	1E+00	4.576E-01	1E+00	1	157	ADCY9
GO: Biological Process	GO:0016573	histone acetylation		3.51E-01	1E+00	4.576E-01	1E+00	1	157	CDYL
GO: Biological Process	GO:0071453	cellular response to oxygen levels		3.528E-01	1E+00	4.589E-01	1E+00	1	158	NOTCH1
GO: Biological Process	GO:0055067	monovalent inorganic cation homeostasis		3.528E-01	1E+00	4.589E-01	1E+00	1	158	SLC9A3
GO: Biological Process	GO:0048870	cell motility		3.529E-01	1E+00	4.589E-01	1E+00	5	1428	THBS1,BCAS3,FGFR4,ITGA2,NOTCH1
GO: Biological Process	GO:0051674	localization of cell		3.529E-01	1E+00	4.589E-01	1E+00	5	1428	THBS1,BCAS3,FGFR4,ITGA2,NOTCH1
GO: Biological Process	GO:0044089	positive regulation of cellular component biogenesis		3.531E-01	1E+00	4.59E-01	1E+00	2	453	BCAS3,RPS3
GO: Biological Process	GO:0044764	multi-organism cellular process		3.556E-01	1E+00	4.617E-01	1E+00	3	773	RPS3,ITGA2,NOTCH1
GO: Biological Process	GO:0007156	homophilic cell adhesion via plasma membrane adhesion molecules		3.564E-01	1E+00	4.617E-01	1E+00	1	160	PKD1
GO: Biological Process	GO:0046425	regulation of JAK-STAT cascade		3.564E-01	1E+00	4.617E-01	1E+00	1	160	NOTCH1
GO: Biological Process	GO:1904892	regulation of STAT cascade		3.564E-01	1E+00	4.617E-01	1E+00	1	160	NOTCH1
GO: Biological Process	GO:2001242	regulation of intrinsic apoptotic signaling pathway		3.564E-01	1E+00	4.617E-01	1E+00	1	160	RPS3
GO: Biological Process	GO:0035304	regulation of protein dephosphorylation		3.582E-01	1E+00	4.629E-01	1E+00	1	161	ITGA2
GO: Biological Process	GO:0046058	cAMP metabolic process		3.582E-01	1E+00	4.629E-01	1E+00	1	161	ADCY9
GO: Biological Process	GO:0006941	striated muscle contraction		3.582E-01	1E+00	4.629E-01	1E+00	1	161	MAP2K3
GO: Biological Process	GO:0032387	negative regulation of intracellular transport		3.582E-01	1E+00	4.629E-01	1E+00	1	161	PKD1
GO: Biological Process	GO:0045619	regulation of lymphocyte differentiation		3.599E-01	1E+00	4.64E-01	1E+00	1	162	RASGRP1
GO: Biological Process	GO:0031032	actomyosin structure organization		3.599E-01	1E+00	4.64E-01	1E+00	1	162	OBSCN
GO: Biological Process	GO:0031497	chromatin assembly		3.599E-01	1E+00	4.64E-01	1E+00	1	162	HIST1H2BB
GO: Biological Process	GO:0018393	internal peptidyl-lysine acetylation		3.599E-01	1E+00	4.64E-01	1E+00	1	162	CDYL
GO: Biological Process	GO:0016567	protein ubiquitination		3.616E-01	1E+00	4.657E-01	1E+00	3	781	UBE2NL,PER2,RPS3
GO: Biological Process	GO:0006937	regulation of muscle contraction		3.617E-01	1E+00	4.657E-01	1E+00	1	163	ITGA2
GO: Biological Process	GO:0015711	organic anion transport		3.621E-01	1E+00	4.66E-01	1E+00	2	462	THBS1,PER2
GO: Biological Process	GO:0010952	positive regulation of peptidase activity		3.635E-01	1E+00	4.672E-01	1E+00	1	164	RPS3
GO: Biological Process	GO:0002221	pattern recognition receptor signaling pathway		3.635E-01	1E+00	4.672E-01	1E+00	1	164	TLR8
GO: Biological Process	GO:0001890	placenta development		3.652E-01	1E+00	4.691E-01	1E+00	1	165	PKD1
GO: Biological Process	GO:2000113	negative regulation of cellular macromolecule biosynthetic process		3.662E-01	1E+00	4.701E-01	1E+00	5	1452	PER2,KDM5A,RPS3,ZFHX3,NOTCH1
GO: Biological Process	GO:0055002	striated muscle cell development		3.67E-01	1E+00	4.705E-01	1E+00	1	166	OBSCN
GO: Biological Process	GO:0043409	negative regulation of MAPK cascade		3.67E-01	1E+00	4.705E-01	1E+00	1	166	RAPGEF1
GO: Biological Process	GO:0035107	appendage morphogenesis		3.687E-01	1E+00	4.713E-01	1E+00	1	167	NOTCH1
GO: Biological Process	GO:0006865	amino acid transport		3.687E-01	1E+00	4.713E-01	1E+00	1	167	PER2
GO: Biological Process	GO:0030203	glycosaminoglycan metabolic process		3.687E-01	1E+00	4.713E-01	1E+00	1	167	ITIH3
GO: Biological Process	GO:0035303	regulation of dephosphorylation		3.687E-01	1E+00	4.713E-01	1E+00	1	167	ITGA2
GO: Biological Process	GO:0035108	limb morphogenesis		3.687E-01	1E+00	4.713E-01	1E+00	1	167	NOTCH1
GO: Biological Process	GO:1902275	regulation of chromatin organization		3.705E-01	1E+00	4.724E-01	1E+00	1	168	KDM5A
GO: Biological Process	GO:0006475	internal protein amino acid acetylation		3.705E-01	1E+00	4.724E-01	1E+00	1	168	CDYL
GO: Biological Process	GO:0043902	positive regulation of multi-organism process		3.705E-01	1E+00	4.724E-01	1E+00	1	168	NOTCH1
GO: Biological Process	GO:0030168	platelet activation		3.705E-01	1E+00	4.724E-01	1E+00	1	168	F5
GO: Biological Process	GO:1903034	regulation of response to wounding		3.72E-01	1E+00	4.735E-01	1E+00	2	472	THBS1,ITGA2
GO: Biological Process	GO:0015718	monocarboxylic acid transport		3.722E-01	1E+00	4.735E-01	1E+00	1	169	THBS1
GO: Biological Process	GO:0018394	peptidyl-lysine acetylation		3.722E-01	1E+00	4.735E-01	1E+00	1	169	CDYL
GO: Biological Process	GO:0046661	male sex differentiation		3.722E-01	1E+00	4.735E-01	1E+00	1	169	KDM5A
GO: Biological Process	GO:0051241	negative regulation of multicellular organismal process		3.727E-01	1E+00	4.737E-01	1E+00	4	1127	HHIP,THBS1,FGFR4,NOTCH1
GO: Biological Process	GO:0042594	response to starvation		3.739E-01	1E+00	4.751E-01	1E+00	1	170	BCAS3
GO: Biological Process	GO:0014074	response to purine-containing compound		3.757E-01	1E+00	4.761E-01	1E+00	1	171	RAPGEF1
GO: Biological Process	GO:0034728	nucleosome organization		3.757E-01	1E+00	4.761E-01	1E+00	1	171	HIST1H2BB
GO: Biological Process	GO:0006694	steroid biosynthetic process		3.757E-01	1E+00	4.761E-01	1E+00	1	171	FGFR4
GO: Biological Process	GO:0009408	response to heat		3.757E-01	1E+00	4.761E-01	1E+00	1	171	THBS1
GO: Biological Process	GO:1901652	response to peptide		3.769E-01	1E+00	4.774E-01	1E+00	2	477	NOTCH1,ADCY9
GO: Biological Process	GO:0051701	interaction with host		3.774E-01	1E+00	4.777E-01	1E+00	1	172	ITGA2
GO: Biological Process	GO:0048878	chemical homeostasis		3.784E-01	1E+00	4.787E-01	1E+00	4	1136	SLC9A3,PKD1,FGFR4,ADCY9
GO: Biological Process	GO:0048568	embryonic organ development		3.789E-01	1E+00	4.791E-01	1E+00	2	479	PKD1,NOTCH1
GO: Biological Process	GO:2001236	regulation of extrinsic apoptotic signaling pathway		3.791E-01	1E+00	4.791E-01	1E+00	1	173	THBS1
GO: Biological Process	GO:0019827	stem cell population maintenance		3.808E-01	1E+00	4.798E-01	1E+00	1	174	NOTCH1
GO: Biological Process	GO:0006986	response to unfolded protein		3.808E-01	1E+00	4.798E-01	1E+00	1	174	THBS1
GO: Biological Process	GO:0060491	regulation of cell projection assembly		3.808E-01	1E+00	4.798E-01	1E+00	1	174	BCAS3
GO: Biological Process	GO:0097529	myeloid leukocyte migration		3.808E-01	1E+00	4.798E-01	1E+00	1	174	THBS1
GO: Biological Process	GO:0042493	response to drug		3.809E-01	1E+00	4.798E-01	1E+00	2	481	THBS1,ITGA2
GO: Biological Process	GO:0044419	interspecies interaction between organisms		3.82E-01	1E+00	4.802E-01	1E+00	3	808	RPS3,ITGA2,NOTCH1
GO: Biological Process	GO:0044403	symbiont process		3.82E-01	1E+00	4.802E-01	1E+00	3	808	RPS3,ITGA2,NOTCH1
GO: Biological Process	GO:0050880	regulation of blood vessel size		3.826E-01	1E+00	4.802E-01	1E+00	1	175	PER2
GO: Biological Process	GO:0006367	transcription initiation from RNA polymerase II promoter		3.826E-01	1E+00	4.802E-01	1E+00	1	175	NOTCH1
GO: Biological Process	GO:0050679	positive regulation of epithelial cell proliferation		3.826E-01	1E+00	4.802E-01	1E+00	1	175	NOTCH1
GO: Biological Process	GO:0002244	hematopoietic progenitor cell differentiation		3.826E-01	1E+00	4.802E-01	1E+00	1	175	NOTCH1
GO: Biological Process	GO:0065003	protein-containing complex assembly		3.835E-01	1E+00	4.809E-01	1E+00	6	1825	RASGRP1,RPS3,PDE4DIP,FGFRL1,HIST1H2BB,F5
GO: Biological Process	GO:0035150	regulation of tube size		3.843E-01	1E+00	4.809E-01	1E+00	1	176	PER2
GO: Biological Process	GO:1903900	regulation of viral life cycle		3.843E-01	1E+00	4.809E-01	1E+00	1	176	NOTCH1
GO: Biological Process	GO:0071241	cellular response to inorganic substance		3.843E-01	1E+00	4.809E-01	1E+00	1	176	THBS1
GO: Biological Process	GO:0006022	aminoglycan metabolic process		3.843E-01	1E+00	4.809E-01	1E+00	1	176	ITIH3
GO: Biological Process	GO:0007219	Notch signaling pathway		3.86E-01	1E+00	4.819E-01	1E+00	1	177	NOTCH1
GO: Biological Process	GO:0098727	maintenance of cell number		3.86E-01	1E+00	4.819E-01	1E+00	1	177	NOTCH1
GO: Biological Process	GO:0051384	response to glucocorticoid		3.86E-01	1E+00	4.819E-01	1E+00	1	177	SLC9A3
GO: Biological Process	GO:2000377	regulation of reactive oxygen species metabolic process		3.86E-01	1E+00	4.819E-01	1E+00	1	177	THBS1
GO: Biological Process	GO:0006888	ER to Golgi vesicle-mediated transport		3.877E-01	1E+00	4.837E-01	1E+00	1	178	F5
GO: Biological Process	GO:1902532	negative regulation of intracellular signal transduction		3.897E-01	1E+00	4.86E-01	1E+00	2	490	THBS1,RAPGEF1
GO: Biological Process	GO:0031347	regulation of defense response		3.91E-01	1E+00	4.873E-01	1E+00	3	820	RASGRP1,ITGA2,TLR8
GO: Biological Process	GO:0010975	regulation of neuron projection development		3.916E-01	1E+00	4.878E-01	1E+00	2	492	PTPRD,RAPGEF1
GO: Biological Process	GO:0016055	Wnt signaling pathway		3.936E-01	1E+00	4.899E-01	1E+00	2	494	RAPGEF1,NOTCH1
GO: Biological Process	GO:0048639	positive regulation of developmental growth		3.944E-01	1E+00	4.907E-01	1E+00	1	182	NOTCH1
GO: Biological Process	GO:0007010	cytoskeleton organization		3.961E-01	1E+00	4.922E-01	1E+00	4	1164	BCAS3,RPS3,PKD1,OBSCN
GO: Biological Process	GO:0032271	regulation of protein polymerization		3.961E-01	1E+00	4.922E-01	1E+00	1	183	RPS3
GO: Biological Process	GO:0002682	regulation of immune system process		3.964E-01	1E+00	4.922E-01	1E+00	5	1506	RASGRP1,THBS1,ITGA2,TLR8,NOTCH1
GO: Biological Process	GO:0045321	leukocyte activation		3.97E-01	1E+00	4.925E-01	1E+00	3	828	RASGRP1,THBS1,TLR8
GO: Biological Process	GO:0023061	signal release		3.975E-01	1E+00	4.925E-01	1E+00	2	498	PER2,FGFR4
GO: Biological Process	GO:0007179	transforming growth factor beta receptor signaling pathway		3.978E-01	1E+00	4.925E-01	1E+00	1	184	THBS1
GO: Biological Process	GO:0035966	response to topologically incorrect protein		3.978E-01	1E+00	4.925E-01	1E+00	1	184	THBS1
GO: Biological Process	GO:0002703	regulation of leukocyte mediated immunity		3.978E-01	1E+00	4.925E-01	1E+00	1	184	RASGRP1
GO: Biological Process	GO:1903035	negative regulation of response to wounding		3.994E-01	1E+00	4.94E-01	1E+00	1	185	THBS1
GO: Biological Process	GO:0002699	positive regulation of immune effector process		3.994E-01	1E+00	4.94E-01	1E+00	1	185	RASGRP1
GO: Biological Process	GO:0014031	mesenchymal cell development		4.011E-01	1E+00	4.957E-01	1E+00	1	186	NOTCH1
GO: Biological Process	GO:0042981	regulation of apoptotic process		4.036E-01	1E+00	4.981E-01	1E+00	5	1519	THBS1,CEACAM5,RPS3,OBSCN,NOTCH1
GO: Biological Process	GO:0006333	chromatin assembly or disassembly		4.044E-01	1E+00	4.981E-01	1E+00	1	188	HIST1H2BB
GO: Biological Process	GO:0042306	regulation of protein import into nucleus		4.044E-01	1E+00	4.981E-01	1E+00	1	188	PKD1
GO: Biological Process	GO:0007519	skeletal muscle tissue development		4.044E-01	1E+00	4.981E-01	1E+00	1	188	NOTCH1
GO: Biological Process	GO:0050954	sensory perception of mechanical stimulus		4.044E-01	1E+00	4.981E-01	1E+00	1	188	ITGA2
GO: Biological Process	GO:0051168	nuclear export		4.044E-01	1E+00	4.981E-01	1E+00	1	188	PKD1
GO: Biological Process	GO:0000904	cell morphogenesis involved in differentiation		4.06E-01	1E+00	4.982E-01	1E+00	3	840	PTPRD,FGFRL1,NOTCH1
GO: Biological Process	GO:0009566	fertilization		4.06E-01	1E+00	4.982E-01	1E+00	1	189	KLK14
GO: Biological Process	GO:0048736	appendage development		4.06E-01	1E+00	4.982E-01	1E+00	1	189	NOTCH1
GO: Biological Process	GO:0061136	regulation of proteasomal protein catabolic process		4.06E-01	1E+00	4.982E-01	1E+00	1	189	PKD1
GO: Biological Process	GO:0050792	regulation of viral process		4.06E-01	1E+00	4.982E-01	1E+00	1	189	NOTCH1
GO: Biological Process	GO:0060173	limb development		4.06E-01	1E+00	4.982E-01	1E+00	1	189	NOTCH1
GO: Biological Process	GO:0051222	positive regulation of protein transport		4.062E-01	1E+00	4.982E-01	1E+00	2	507	RASGRP1,BCAS3
GO: Biological Process	GO:0060627	regulation of vesicle-mediated transport		4.072E-01	1E+00	4.991E-01	1E+00	2	508	ITGA2,NOTCH1
GO: Biological Process	GO:0051640	organelle localization		4.091E-01	1E+00	5.009E-01	1E+00	2	510	RASGRP1,F5
GO: Biological Process	GO:0002694	regulation of leukocyte activation		4.091E-01	1E+00	5.009E-01	1E+00	2	510	RASGRP1,THBS1
GO: Biological Process	GO:1903708	positive regulation of hemopoiesis		4.093E-01	1E+00	5.009E-01	1E+00	1	191	RASGRP1
GO: Biological Process	GO:0033043	regulation of organelle organization		4.1E-01	1E+00	5.014E-01	1E+00	4	1186	KDM5A,BCAS3,RPS3,PKD1
GO: Biological Process	GO:0048864	stem cell development		4.11E-01	1E+00	5.017E-01	1E+00	1	192	NOTCH1
GO: Biological Process	GO:1904589	regulation of protein import		4.11E-01	1E+00	5.017E-01	1E+00	1	192	PKD1
GO: Biological Process	GO:0007369	gastrulation		4.11E-01	1E+00	5.017E-01	1E+00	1	192	ITGA2
GO: Biological Process	GO:0051276	chromosome organization		4.118E-01	1E+00	5.025E-01	1E+00	4	1189	PER2,KDM5A,HIST1H2BB,CDYL
GO: Biological Process	GO:0060348	bone development		4.126E-01	1E+00	5.031E-01	1E+00	1	193	THBS1
GO: Biological Process	GO:0043067	regulation of programmed cell death		4.131E-01	1E+00	5.035E-01	1E+00	5	1536	THBS1,CEACAM5,RPS3,OBSCN,NOTCH1
GO: Biological Process	GO:0006473	protein acetylation		4.142E-01	1E+00	5.039E-01	1E+00	1	194	CDYL
GO: Biological Process	GO:0006413	translational initiation		4.142E-01	1E+00	5.039E-01	1E+00	1	194	RPS3
GO: Biological Process	GO:0006612	protein targeting to membrane		4.142E-01	1E+00	5.039E-01	1E+00	1	194	RPS3
GO: Biological Process	GO:0006281	DNA repair		4.149E-01	1E+00	5.044E-01	1E+00	2	516	UBE2NL,RPS3
GO: Biological Process	GO:0071417	cellular response to organonitrogen compound		4.158E-01	1E+00	5.053E-01	1E+00	2	517	RAPGEF1,ADCY9
GO: Biological Process	GO:0050796	regulation of insulin secretion		4.191E-01	1E+00	5.086E-01	1E+00	1	197	PER2
GO: Biological Process	GO:0035637	multicellular organismal signaling		4.191E-01	1E+00	5.086E-01	1E+00	1	197	ITGA2
GO: Biological Process	GO:0030595	leukocyte chemotaxis		4.239E-01	1E+00	5.139E-01	1E+00	1	200	THBS1
GO: Biological Process	GO:0048762	mesenchymal cell differentiation		4.239E-01	1E+00	5.139E-01	1E+00	1	200	NOTCH1
GO: Biological Process	GO:1901654	response to ketone		4.255E-01	1E+00	5.155E-01	1E+00	1	201	THBS1
GO: Biological Process	GO:0046488	phosphatidylinositol metabolic process		4.271E-01	1E+00	5.163E-01	1E+00	1	202	FGFR4
GO: Biological Process	GO:0003018	vascular process in circulatory system		4.271E-01	1E+00	5.163E-01	1E+00	1	202	PER2
GO: Biological Process	GO:0031099	regeneration		4.271E-01	1E+00	5.163E-01	1E+00	1	202	NOTCH1
GO: Biological Process	GO:0000956	nuclear-transcribed mRNA catabolic process		4.271E-01	1E+00	5.163E-01	1E+00	1	202	RPS3
GO: Biological Process	GO:0006357	regulation of transcription by RNA polymerase II		4.296E-01	1E+00	5.19E-01	1E+00	6	1916	PER2,KDM5A,BCAS3,PKD1,ZFHX3,NOTCH1
GO: Biological Process	GO:0009749	response to glucose		4.302E-01	1E+00	5.195E-01	1E+00	1	204	THBS1
GO: Biological Process	GO:0017157	regulation of exocytosis		4.318E-01	1E+00	5.211E-01	1E+00	1	205	NOTCH1
GO: Biological Process	GO:0006323	DNA packaging		4.334E-01	1E+00	5.224E-01	1E+00	1	206	HIST1H2BB
GO: Biological Process	GO:0030278	regulation of ossification		4.334E-01	1E+00	5.224E-01	1E+00	1	206	NOTCH1
GO: Biological Process	GO:0009150	purine ribonucleotide metabolic process		4.339E-01	1E+00	5.227E-01	1E+00	2	536	THBS1,ADCY9
GO: Biological Process	GO:1903531	negative regulation of secretion by cell		4.349E-01	1E+00	5.237E-01	1E+00	1	207	NOTCH1
GO: Biological Process	GO:0061726	mitochondrion disassembly		4.365E-01	1E+00	5.249E-01	1E+00	1	208	OBSCN
GO: Biological Process	GO:0000422	autophagy of mitochondrion		4.365E-01	1E+00	5.249E-01	1E+00	1	208	OBSCN
GO: Biological Process	GO:0051259	protein complex oligomerization		4.367E-01	1E+00	5.249E-01	1E+00	2	539	RASGRP1,FGFRL1
GO: Biological Process	GO:0080134	regulation of response to stress		4.37E-01	1E+00	5.25E-01	1E+00	5	1579	RASGRP1,THBS1,RPS3,ITGA2,TLR8
GO: Biological Process	GO:0009746	response to hexose		4.381E-01	1E+00	5.256E-01	1E+00	1	209	THBS1
GO: Biological Process	GO:0007584	response to nutrient		4.381E-01	1E+00	5.256E-01	1E+00	1	209	ITGA2
GO: Biological Process	GO:0007267	cell-cell signaling		4.394E-01	1E+00	5.263E-01	1E+00	4	1233	PTPRD,PER2,OR13F1,FGFR4
GO: Biological Process	GO:0010001	glial cell differentiation		4.396E-01	1E+00	5.263E-01	1E+00	1	210	NOTCH1
GO: Biological Process	GO:0048839	inner ear development		4.396E-01	1E+00	5.263E-01	1E+00	1	210	NOTCH1
GO: Biological Process	GO:0046474	glycerophospholipid biosynthetic process		4.396E-01	1E+00	5.263E-01	1E+00	1	210	FGFR4
GO: Biological Process	GO:0071897	DNA biosynthetic process		4.412E-01	1E+00	5.278E-01	1E+00	1	211	FGFR4
GO: Biological Process	GO:0006836	neurotransmitter transport		4.427E-01	1E+00	5.294E-01	1E+00	1	212	PER2
GO: Biological Process	GO:0001505	regulation of neurotransmitter levels		4.458E-01	1E+00	5.328E-01	1E+00	1	214	PER2
GO: Biological Process	GO:0050865	regulation of cell activation		4.47E-01	1E+00	5.339E-01	1E+00	2	550	RASGRP1,THBS1
GO: Biological Process	GO:0009259	ribonucleotide metabolic process		4.479E-01	1E+00	5.347E-01	1E+00	2	551	THBS1,ADCY9
GO: Biological Process	GO:0007565	female pregnancy		4.504E-01	1E+00	5.373E-01	1E+00	1	217	ITGA2
GO: Biological Process	GO:0006163	purine nucleotide metabolic process		4.517E-01	1E+00	5.382E-01	1E+00	2	555	THBS1,ADCY9
GO: Biological Process	GO:0006402	mRNA catabolic process		4.519E-01	1E+00	5.382E-01	1E+00	1	218	RPS3
GO: Biological Process	GO:0006814	sodium ion transport		4.519E-01	1E+00	5.382E-01	1E+00	1	218	SLC9A3
GO: Biological Process	GO:0032446	protein modification by small protein conjugation		4.524E-01	1E+00	5.385E-01	1E+00	3	903	UBE2NL,PER2,RPS3
GO: Biological Process	GO:0090257	regulation of muscle system process		4.534E-01	1E+00	5.394E-01	1E+00	1	219	ITGA2
GO: Biological Process	GO:0043066	negative regulation of apoptotic process		4.538E-01	1E+00	5.396E-01	1E+00	3	905	THBS1,CEACAM5,NOTCH1
GO: Biological Process	GO:0043903	regulation of symbiosis, encompassing mutualism through parasitism		4.55E-01	1E+00	5.403E-01	1E+00	1	220	NOTCH1
GO: Biological Process	GO:0016051	carbohydrate biosynthetic process		4.55E-01	1E+00	5.403E-01	1E+00	1	220	PER2
GO: Biological Process	GO:0010035	response to inorganic substance		4.554E-01	1E+00	5.405E-01	1E+00	2	559	THBS1,RPS3
GO: Biological Process	GO:0045892	negative regulation of transcription, DNA-templated		4.568E-01	1E+00	5.419E-01	1E+00	4	1261	PER2,KDM5A,ZFHX3,NOTCH1
GO: Biological Process	GO:0006959	humoral immune response		4.595E-01	1E+00	5.445E-01	1E+00	1	223	NOTCH1
GO: Biological Process	GO:0001649	osteoblast differentiation		4.595E-01	1E+00	5.445E-01	1E+00	1	223	NOTCH1
GO: Biological Process	GO:1904951	positive regulation of establishment of protein localization		4.609E-01	1E+00	5.456E-01	1E+00	2	565	RASGRP1,BCAS3
GO: Biological Process	GO:0009952	anterior/posterior pattern specification		4.61E-01	1E+00	5.456E-01	1E+00	1	224	NOTCH1
GO: Biological Process	GO:0019693	ribose phosphate metabolic process		4.618E-01	1E+00	5.463E-01	1E+00	2	566	THBS1,ADCY9
GO: Biological Process	GO:0045444	fat cell differentiation		4.625E-01	1E+00	5.464E-01	1E+00	1	225	PER2
GO: Biological Process	GO:0065004	protein-DNA complex assembly		4.625E-01	1E+00	5.464E-01	1E+00	1	225	HIST1H2BB
GO: Biological Process	GO:0006811	ion transport		4.635E-01	1E+00	5.464E-01	1E+00	5	1627	THBS1,SLC9A3,PER2,PKD1,FGFR4
GO: Biological Process	GO:0051224	negative regulation of protein transport		4.64E-01	1E+00	5.464E-01	1E+00	1	226	PKD1
GO: Biological Process	GO:0043543	protein acylation		4.64E-01	1E+00	5.464E-01	1E+00	1	226	CDYL
GO: Biological Process	GO:0030100	regulation of endocytosis		4.64E-01	1E+00	5.464E-01	1E+00	1	226	ITGA2
GO: Biological Process	GO:0043069	negative regulation of programmed cell death		4.64E-01	1E+00	5.464E-01	1E+00	3	919	THBS1,CEACAM5,NOTCH1
GO: Biological Process	GO:0033365	protein localization to organelle		4.64E-01	1E+00	5.464E-01	1E+00	3	919	RPS3,PKD1,OBSCN
GO: Biological Process	GO:0045665	negative regulation of neuron differentiation		4.654E-01	1E+00	5.475E-01	1E+00	1	227	NOTCH1
GO: Biological Process	GO:1903008	organelle disassembly		4.654E-01	1E+00	5.475E-01	1E+00	1	227	OBSCN
GO: Biological Process	GO:2001234	negative regulation of apoptotic signaling pathway		4.669E-01	1E+00	5.486E-01	1E+00	1	228	THBS1
GO: Biological Process	GO:0031334	positive regulation of protein complex assembly		4.669E-01	1E+00	5.486E-01	1E+00	1	228	RPS3
GO: Biological Process	GO:0071396	cellular response to lipid		4.673E-01	1E+00	5.488E-01	1E+00	2	572	BCAS3,ITGA2
GO: Biological Process	GO:0008284	positive regulation of cell proliferation		4.676E-01	1E+00	5.488E-01	1E+00	3	924	FGFR4,ITGA2,NOTCH1
GO: Biological Process	GO:1901615	organic hydroxy compound metabolic process		4.682E-01	1E+00	5.491E-01	1E+00	2	573	PER2,FGFR4
GO: Biological Process	GO:0006006	glucose metabolic process		4.684E-01	1E+00	5.491E-01	1E+00	1	229	PER2
GO: Biological Process	GO:0071560	cellular response to transforming growth factor beta stimulus		4.699E-01	1E+00	5.506E-01	1E+00	1	230	THBS1
GO: Biological Process	GO:0050870	positive regulation of T cell activation		4.713E-01	1E+00	5.517E-01	1E+00	1	231	RASGRP1
GO: Biological Process	GO:0030073	insulin secretion		4.713E-01	1E+00	5.517E-01	1E+00	1	231	PER2
GO: Biological Process	GO:0019882	antigen processing and presentation		4.728E-01	1E+00	5.531E-01	1E+00	1	232	THBS1
GO: Biological Process	GO:0006352	DNA-templated transcription, initiation		4.743E-01	1E+00	5.545E-01	1E+00	1	233	NOTCH1
GO: Biological Process	GO:0007626	locomotory behavior		4.757E-01	1E+00	5.556E-01	1E+00	1	234	ZFHX3
GO: Biological Process	GO:0051048	negative regulation of secretion		4.757E-01	1E+00	5.556E-01	1E+00	1	234	NOTCH1
GO: Biological Process	GO:0010941	regulation of cell death		4.761E-01	1E+00	5.556E-01	1E+00	5	1650	THBS1,CEACAM5,RPS3,OBSCN,NOTCH1
GO: Biological Process	GO:0007018	microtubule-based movement		4.772E-01	1E+00	5.557E-01	1E+00	1	235	RASGRP1
GO: Biological Process	GO:0002366	leukocyte activation involved in immune response		4.772E-01	1E+00	5.557E-01	1E+00	1	235	RASGRP1
GO: Biological Process	GO:1900180	regulation of protein localization to nucleus		4.772E-01	1E+00	5.557E-01	1E+00	1	235	PKD1
GO: Biological Process	GO:0090276	regulation of peptide hormone secretion		4.772E-01	1E+00	5.557E-01	1E+00	1	235	PER2
GO: Biological Process	GO:1904950	negative regulation of establishment of protein localization		4.786E-01	1E+00	5.562E-01	1E+00	1	236	PKD1
GO: Biological Process	GO:0034112	positive regulation of homotypic cell-cell adhesion		4.786E-01	1E+00	5.562E-01	1E+00	1	236	RASGRP1
GO: Biological Process	GO:0009266	response to temperature stimulus		4.786E-01	1E+00	5.562E-01	1E+00	1	236	THBS1
GO: Biological Process	GO:0046822	regulation of nucleocytoplasmic transport		4.786E-01	1E+00	5.562E-01	1E+00	1	236	PKD1
GO: Biological Process	GO:0002263	cell activation involved in immune response		4.801E-01	1E+00	5.575E-01	1E+00	1	237	RASGRP1
GO: Biological Process	GO:0016358	dendrite development		4.83E-01	1E+00	5.602E-01	1E+00	1	239	PTPRD
GO: Biological Process	GO:0043583	ear development		4.83E-01	1E+00	5.602E-01	1E+00	1	239	NOTCH1
GO: Biological Process	GO:0048667	cell morphogenesis involved in neuron differentiation		4.836E-01	1E+00	5.607E-01	1E+00	2	590	PTPRD,NOTCH1
GO: Biological Process	GO:1903039	positive regulation of leukocyte cell-cell adhesion		4.844E-01	1E+00	5.608E-01	1E+00	1	240	RASGRP1
GO: Biological Process	GO:0002791	regulation of peptide secretion		4.844E-01	1E+00	5.608E-01	1E+00	1	240	PER2
GO: Biological Process	GO:0030036	actin cytoskeleton organization		4.845E-01	1E+00	5.608E-01	1E+00	2	591	BCAS3,OBSCN
GO: Biological Process	GO:0031667	response to nutrient levels		4.854E-01	1E+00	5.615E-01	1E+00	2	592	BCAS3,ITGA2
GO: Biological Process	GO:0045017	glycerolipid biosynthetic process		4.858E-01	1E+00	5.617E-01	1E+00	1	241	FGFR4
GO: Biological Process	GO:0060560	developmental growth involved in morphogenesis		4.873E-01	1E+00	5.63E-01	1E+00	1	242	NOTCH1
GO: Biological Process	GO:0031175	neuron projection development		4.882E-01	1E+00	5.639E-01	1E+00	3	953	PTPRD,RAPGEF1,NOTCH1
GO: Biological Process	GO:0051258	protein polymerization		4.887E-01	1E+00	5.641E-01	1E+00	1	243	RPS3
GO: Biological Process	GO:1903827	regulation of cellular protein localization		4.907E-01	1E+00	5.661E-01	1E+00	2	598	BCAS3,PKD1
GO: Biological Process	GO:0046777	protein autophosphorylation		4.915E-01	1E+00	5.664E-01	1E+00	1	245	FGFR4
GO: Biological Process	GO:0030217	T cell differentiation		4.915E-01	1E+00	5.664E-01	1E+00	1	245	RASGRP1
GO: Biological Process	GO:0000082	G1/S transition of mitotic cell cycle		4.943E-01	1E+00	5.678E-01	1E+00	1	247	PKD1
GO: Biological Process	GO:0097191	extrinsic apoptotic signaling pathway		4.943E-01	1E+00	5.678E-01	1E+00	1	247	THBS1
GO: Biological Process	GO:1901605	alpha-amino acid metabolic process		4.943E-01	1E+00	5.678E-01	1E+00	1	247	PLOD1
GO: Biological Process	GO:0006575	cellular modified amino acid metabolic process		4.943E-01	1E+00	5.678E-01	1E+00	1	247	PLOD1
GO: Biological Process	GO:0051091	positive regulation of DNA-binding transcription factor activity		4.943E-01	1E+00	5.678E-01	1E+00	1	247	RPS3
GO: Biological Process	GO:0006401	RNA catabolic process		4.943E-01	1E+00	5.678E-01	1E+00	1	247	RPS3
GO: Biological Process	GO:0002758	innate immune response-activating signal transduction		4.957E-01	1E+00	5.691E-01	1E+00	1	248	TLR8
GO: Biological Process	GO:0008406	gonad development		4.999E-01	1E+00	5.736E-01	1E+00	1	251	KDM5A
GO: Biological Process	GO:0022604	regulation of cell morphogenesis		5.005E-01	1E+00	5.739E-01	1E+00	2	609	PTPRD,NOTCH1
GO: Biological Process	GO:0071824	protein-DNA complex subunit organization		5.013E-01	1E+00	5.742E-01	1E+00	1	252	HIST1H2BB
GO: Biological Process	GO:0008654	phospholipid biosynthetic process		5.013E-01	1E+00	5.742E-01	1E+00	1	252	FGFR4
GO: Biological Process	GO:0090407	organophosphate biosynthetic process		5.04E-01	1E+00	5.768E-01	1E+00	2	613	FGFR4,ADCY9
GO: Biological Process	GO:0000209	protein polyubiquitination		5.041E-01	1E+00	5.768E-01	1E+00	1	254	UBE2NL
GO: Biological Process	GO:0050714	positive regulation of protein secretion		5.055E-01	1E+00	5.774E-01	1E+00	1	255	RASGRP1
GO: Biological Process	GO:0009152	purine ribonucleotide biosynthetic process		5.055E-01	1E+00	5.774E-01	1E+00	1	255	ADCY9
GO: Biological Process	GO:0030258	lipid modification		5.055E-01	1E+00	5.774E-01	1E+00	1	255	FGFR4
GO: Biological Process	GO:0010638	positive regulation of organelle organization		5.066E-01	1E+00	5.78E-01	1E+00	2	616	BCAS3,RPS3
GO: Biological Process	GO:0002218	activation of innate immune response		5.068E-01	1E+00	5.78E-01	1E+00	1	256	TLR8
GO: Biological Process	GO:0045137	development of primary sexual characteristics		5.068E-01	1E+00	5.78E-01	1E+00	1	256	KDM5A
GO: Biological Process	GO:0044843	cell cycle G1/S phase transition		5.082E-01	1E+00	5.793E-01	1E+00	1	257	PKD1
GO: Biological Process	GO:0050808	synapse organization		5.096E-01	1E+00	5.805E-01	1E+00	1	258	PTPRD
GO: Biological Process	GO:0009991	response to extracellular stimulus		5.118E-01	1E+00	5.823E-01	1E+00	2	622	BCAS3,ITGA2
GO: Biological Process	GO:0042593	glucose homeostasis		5.123E-01	1E+00	5.823E-01	1E+00	1	260	FGFR4
GO: Biological Process	GO:0006364	rRNA processing		5.123E-01	1E+00	5.823E-01	1E+00	1	260	RPS3
GO: Biological Process	GO:0033500	carbohydrate homeostasis		5.123E-01	1E+00	5.823E-01	1E+00	1	260	FGFR4
GO: Biological Process	GO:0006164	purine nucleotide biosynthetic process		5.136E-01	1E+00	5.835E-01	1E+00	1	261	ADCY9
GO: Biological Process	GO:0034622	cellular protein-containing complex assembly		5.148E-01	1E+00	5.845E-01	1E+00	3	991	RPS3,PDE4DIP,HIST1H2BB
GO: Biological Process	GO:0097190	apoptotic signaling pathway		5.153E-01	1E+00	5.847E-01	1E+00	2	626	THBS1,RPS3
GO: Biological Process	GO:0006259	DNA metabolic process		5.155E-01	1E+00	5.847E-01	1E+00	3	992	UBE2NL,RPS3,FGFR4
GO: Biological Process	GO:0018105	peptidyl-serine phosphorylation		5.177E-01	1E+00	5.869E-01	1E+00	1	264	PKD1
GO: Biological Process	GO:0048812	neuron projection morphogenesis		5.187E-01	1E+00	5.877E-01	1E+00	2	630	PTPRD,NOTCH1
GO: Biological Process	GO:0034976	response to endoplasmic reticulum stress		5.19E-01	1E+00	5.877E-01	1E+00	1	265	THBS1
GO: Biological Process	GO:0098656	anion transmembrane transport		5.204E-01	1E+00	5.889E-01	1E+00	1	266	THBS1
GO: Biological Process	GO:0060548	negative regulation of cell death		5.216E-01	1E+00	5.89E-01	1E+00	3	1001	THBS1,CEACAM5,NOTCH1
GO: Biological Process	GO:0016072	rRNA metabolic process		5.217E-01	1E+00	5.89E-01	1E+00	1	267	RPS3
GO: Biological Process	GO:1903050	regulation of proteolysis involved in cellular protein catabolic process		5.217E-01	1E+00	5.89E-01	1E+00	1	267	PKD1
GO: Biological Process	GO:0019318	hexose metabolic process		5.217E-01	1E+00	5.89E-01	1E+00	1	267	PER2
GO: Biological Process	GO:0040011	locomotion		5.218E-01	1E+00	5.89E-01	1E+00	5	1735	THBS1,BCAS3,FGFR4,ITGA2,NOTCH1
GO: Biological Process	GO:0007417	central nervous system development		5.223E-01	1E+00	5.893E-01	1E+00	3	1002	PKD1,ZFHX3,NOTCH1
GO: Biological Process	GO:0009260	ribonucleotide biosynthetic process		5.23E-01	1E+00	5.897E-01	1E+00	1	268	ADCY9
GO: Biological Process	GO:0060271	cilium assembly		5.243E-01	1E+00	5.909E-01	1E+00	1	269	NOTCH1
GO: Biological Process	GO:0090316	positive regulation of intracellular protein transport		5.257E-01	1E+00	5.921E-01	1E+00	1	270	BCAS3
GO: Biological Process	GO:0070588	calcium ion transmembrane transport		5.27E-01	1E+00	5.929E-01	1E+00	1	271	PKD1
GO: Biological Process	GO:0007249	I-kappaB kinase/NF-kappaB signaling		5.27E-01	1E+00	5.929E-01	1E+00	1	271	TLR8
GO: Biological Process	GO:0046390	ribose phosphate biosynthetic process		5.283E-01	1E+00	5.941E-01	1E+00	1	272	ADCY9
GO: Biological Process	GO:0072522	purine-containing compound biosynthetic process		5.296E-01	1E+00	5.952E-01	1E+00	1	273	ADCY9
GO: Biological Process	GO:0032101	regulation of response to external stimulus		5.305E-01	1E+00	5.957E-01	1E+00	3	1014	THBS1,ITGA2,NOTCH1
GO: Biological Process	GO:0045927	positive regulation of growth		5.309E-01	1E+00	5.957E-01	1E+00	1	274	NOTCH1
GO: Biological Process	GO:0045165	cell fate commitment		5.309E-01	1E+00	5.957E-01	1E+00	1	274	NOTCH1
GO: Biological Process	GO:0022402	cell cycle process		5.316E-01	1E+00	5.959E-01	1E+00	4	1385	THBS1,RPS3,PKD1,ZFHX3
GO: Biological Process	GO:1902105	regulation of leukocyte differentiation		5.322E-01	1E+00	5.959E-01	1E+00	1	275	RASGRP1
GO: Biological Process	GO:0002460	adaptive immune response based on somatic recombination of immune receptors built from immunoglobulin superfamily domains		5.322E-01	1E+00	5.959E-01	1E+00	1	275	TLR8
GO: Biological Process	GO:0021700	developmental maturation		5.322E-01	1E+00	5.959E-01	1E+00	1	275	NOTCH1
GO: Biological Process	GO:0022409	positive regulation of cell-cell adhesion		5.335E-01	1E+00	5.971E-01	1E+00	1	276	RASGRP1
GO: Biological Process	GO:0048598	embryonic morphogenesis		5.34E-01	1E+00	5.973E-01	1E+00	2	648	ITGA2,NOTCH1
GO: Biological Process	GO:0018209	peptidyl-serine modification		5.361E-01	1E+00	5.993E-01	1E+00	1	278	PKD1
GO: Biological Process	GO:0070925	organelle assembly		5.374E-01	1E+00	6.001E-01	1E+00	2	652	RPS3,OBSCN
GO: Biological Process	GO:0042063	gliogenesis		5.374E-01	1E+00	6.001E-01	1E+00	1	279	NOTCH1
GO: Biological Process	GO:0007049	cell cycle		5.381E-01	1E+00	6.006E-01	1E+00	5	1766	THBS1,PER2,RPS3,PKD1,ZFHX3
GO: Biological Process	GO:0070647	protein modification by small protein conjugation or removal		5.386E-01	1E+00	6.006E-01	1E+00	3	1026	UBE2NL,PER2,RPS3
GO: Biological Process	GO:0007204	positive regulation of cytosolic calcium ion concentration		5.387E-01	1E+00	6.006E-01	1E+00	1	280	PKD1
GO: Biological Process	GO:0030182	neuron differentiation		5.391E-01	1E+00	6.008E-01	1E+00	4	1398	PTPRD,RAPGEF1,ZFHX3,NOTCH1
GO: Biological Process	GO:0043413	macromolecule glycosylation		5.4E-01	1E+00	6.011E-01	1E+00	1	281	THBS1
GO: Biological Process	GO:0006486	protein glycosylation		5.4E-01	1E+00	6.011E-01	1E+00	1	281	THBS1
GO: Biological Process	GO:0030072	peptide hormone secretion		5.412E-01	1E+00	6.022E-01	1E+00	1	282	PER2
GO: Biological Process	GO:0050768	negative regulation of neurogenesis		5.451E-01	1E+00	6.058E-01	1E+00	1	285	NOTCH1
GO: Biological Process	GO:0071103	DNA conformation change		5.451E-01	1E+00	6.058E-01	1E+00	1	285	HIST1H2BB
GO: Biological Process	GO:0015980	energy derivation by oxidation of organic compounds		5.463E-01	1E+00	6.067E-01	1E+00	1	286	PER2
GO: Biological Process	GO:0022411	cellular component disassembly		5.465E-01	1E+00	6.067E-01	1E+00	2	663	OBSCN,FGFR4
GO: Biological Process	GO:1903362	regulation of cellular protein catabolic process		5.476E-01	1E+00	6.076E-01	1E+00	1	287	PKD1
GO: Biological Process	GO:0007034	vacuolar transport		5.488E-01	1E+00	6.087E-01	1E+00	1	288	FGFR4
GO: Biological Process	GO:0098662	inorganic cation transmembrane transport		5.498E-01	1E+00	6.094E-01	1E+00	2	667	SLC9A3,PKD1
GO: Biological Process	GO:0090087	regulation of peptide transport		5.501E-01	1E+00	6.094E-01	1E+00	1	289	PER2
GO: Biological Process	GO:0051301	cell division		5.506E-01	1E+00	6.097E-01	1E+00	2	668	RPS3,NOTCH1
GO: Biological Process	GO:0002790	peptide secretion		5.514E-01	1E+00	6.102E-01	1E+00	1	290	PER2
GO: Biological Process	GO:0050778	positive regulation of immune response		5.531E-01	1E+00	6.111E-01	1E+00	2	671	RASGRP1,TLR8
GO: Biological Process	GO:0007610	behavior		5.531E-01	1E+00	6.111E-01	1E+00	2	671	THBS1,ZFHX3
GO: Biological Process	GO:0032386	regulation of intracellular transport		5.531E-01	1E+00	6.111E-01	1E+00	2	671	BCAS3,PKD1
GO: Biological Process	GO:0070085	glycosylation		5.538E-01	1E+00	6.117E-01	1E+00	1	292	THBS1
GO: Biological Process	GO:0048589	developmental growth		5.547E-01	1E+00	6.123E-01	1E+00	2	673	THBS1,NOTCH1
GO: Biological Process	GO:0072594	establishment of protein localization to organelle		5.571E-01	1E+00	6.147E-01	1E+00	2	676	RPS3,PKD1
GO: Biological Process	GO:0032989	cellular component morphogenesis		5.575E-01	1E+00	6.148E-01	1E+00	4	1430	PTPRD,OBSCN,FGFRL1,NOTCH1
GO: Biological Process	GO:0098916	anterograde trans-synaptic signaling		5.588E-01	1E+00	6.151E-01	1E+00	2	678	PTPRD,PER2
GO: Biological Process	GO:0099537	trans-synaptic signaling		5.588E-01	1E+00	6.151E-01	1E+00	2	678	PTPRD,PER2
GO: Biological Process	GO:0007268	chemical synaptic transmission		5.588E-01	1E+00	6.151E-01	1E+00	2	678	PTPRD,PER2
GO: Biological Process	GO:0055080	cation homeostasis		5.62E-01	1E+00	6.184E-01	1E+00	2	682	SLC9A3,PKD1
GO: Biological Process	GO:0051260	protein homooligomerization		5.637E-01	1E+00	6.196E-01	1E+00	1	300	FGFRL1
GO: Biological Process	GO:0034220	ion transmembrane transport		5.637E-01	1E+00	6.196E-01	1E+00	3	1064	THBS1,SLC9A3,PKD1
GO: Biological Process	GO:0033044	regulation of chromosome organization		5.649E-01	1E+00	6.203E-01	1E+00	1	301	KDM5A
GO: Biological Process	GO:0097193	intrinsic apoptotic signaling pathway		5.649E-01	1E+00	6.203E-01	1E+00	1	301	RPS3
GO: Biological Process	GO:0099536	synaptic signaling		5.66E-01	1E+00	6.206E-01	1E+00	2	687	PTPRD,PER2
GO: Biological Process	GO:0032956	regulation of actin cytoskeleton organization		5.661E-01	1E+00	6.206E-01	1E+00	1	302	BCAS3
GO: Biological Process	GO:0006606	protein import into nucleus		5.661E-01	1E+00	6.206E-01	1E+00	1	302	PKD1
GO: Biological Process	GO:0048863	stem cell differentiation		5.673E-01	1E+00	6.216E-01	1E+00	1	303	NOTCH1
GO: Biological Process	GO:0043009	chordate embryonic development		5.692E-01	1E+00	6.234E-01	1E+00	2	691	PKD1,NOTCH1
GO: Biological Process	GO:0009117	nucleotide metabolic process		5.7E-01	1E+00	6.239E-01	1E+00	2	692	THBS1,ADCY9
GO: Biological Process	GO:0051480	regulation of cytosolic calcium ion concentration		5.709E-01	1E+00	6.246E-01	1E+00	1	306	PKD1
GO: Biological Process	GO:0051961	negative regulation of nervous system development		5.745E-01	1E+00	6.282E-01	1E+00	1	309	NOTCH1
GO: Biological Process	GO:0009792	embryo development ending in birth or egg hatching		5.764E-01	1E+00	6.298E-01	1E+00	2	700	PKD1,NOTCH1
GO: Biological Process	GO:0006898	receptor-mediated endocytosis		5.769E-01	1E+00	6.298E-01	1E+00	1	311	SLC9A3
GO: Biological Process	GO:0051251	positive regulation of lymphocyte activation		5.769E-01	1E+00	6.298E-01	1E+00	1	311	RASGRP1
GO: Biological Process	GO:0006753	nucleoside phosphate metabolic process		5.779E-01	1E+00	6.306E-01	1E+00	2	702	THBS1,ADCY9
GO: Biological Process	GO:0006650	glycerophospholipid metabolic process		5.804E-01	1E+00	6.33E-01	1E+00	1	314	FGFR4
GO: Biological Process	GO:0051235	maintenance of location		5.827E-01	1E+00	6.351E-01	1E+00	1	316	PKD1
GO: Biological Process	GO:0045944	positive regulation of transcription by RNA polymerase II		5.83E-01	1E+00	6.351E-01	1E+00	3	1094	BCAS3,PKD1,NOTCH1
GO: Biological Process	GO:1903533	regulation of protein targeting		5.85E-01	1E+00	6.367E-01	1E+00	1	318	PKD1
GO: Biological Process	GO:1901990	regulation of mitotic cell cycle phase transition		5.85E-01	1E+00	6.367E-01	1E+00	1	318	PKD1
GO: Biological Process	GO:0051170	import into nucleus		5.885E-01	1E+00	6.398E-01	1E+00	1	321	PKD1
GO: Biological Process	GO:0009165	nucleotide biosynthetic process		5.885E-01	1E+00	6.398E-01	1E+00	1	321	ADCY9
GO: Biological Process	GO:0042254	ribosome biogenesis		5.896E-01	1E+00	6.407E-01	1E+00	1	322	RPS3
GO: Biological Process	GO:0006886	intracellular protein transport		5.899E-01	1E+00	6.407E-01	1E+00	3	1105	BCAS3,RPS3,PKD1
GO: Biological Process	GO:0071375	cellular response to peptide hormone stimulus		5.919E-01	1E+00	6.419E-01	1E+00	1	324	ADCY9
GO: Biological Process	GO:1901293	nucleoside phosphate biosynthetic process		5.919E-01	1E+00	6.419E-01	1E+00	1	324	ADCY9
GO: Biological Process	GO:0006869	lipid transport		5.919E-01	1E+00	6.419E-01	1E+00	1	324	THBS1
GO: Biological Process	GO:0048562	embryonic organ morphogenesis		5.942E-01	1E+00	6.437E-01	1E+00	1	326	NOTCH1
GO: Biological Process	GO:0006605	protein targeting		5.942E-01	1E+00	6.437E-01	1E+00	2	723	RPS3,PKD1
GO: Biological Process	GO:0050863	regulation of T cell activation		5.953E-01	1E+00	6.444E-01	1E+00	1	327	RASGRP1
GO: Biological Process	GO:0048666	neuron development		5.955E-01	1E+00	6.444E-01	1E+00	3	1114	PTPRD,RAPGEF1,NOTCH1
GO: Biological Process	GO:0007059	chromosome segregation		6.021E-01	1E+00	6.512E-01	1E+00	1	333	RPS3
GO: Biological Process	GO:1903522	regulation of blood circulation		6.032E-01	1E+00	6.52E-01	1E+00	1	334	PER2
GO: Biological Process	GO:0010927	cellular component assembly involved in morphogenesis		6.054E-01	1E+00	6.539E-01	1E+00	1	336	OBSCN
GO: Biological Process	GO:0098655	cation transmembrane transport		6.056E-01	1E+00	6.539E-01	1E+00	2	738	SLC9A3,PKD1
GO: Biological Process	GO:0010639	negative regulation of organelle organization		6.065E-01	1E+00	6.546E-01	1E+00	1	337	KDM5A
GO: Biological Process	GO:1901987	regulation of cell cycle phase transition		6.076E-01	1E+00	6.551E-01	1E+00	1	338	PKD1
GO: Biological Process	GO:0016485	protein processing		6.076E-01	1E+00	6.551E-01	1E+00	1	338	THBS1
GO: Biological Process	GO:0009790	embryo development		6.085E-01	1E+00	6.557E-01	1E+00	3	1135	PKD1,ITGA2,NOTCH1
GO: Biological Process	GO:0048193	Golgi vesicle transport		6.098E-01	1E+00	6.564E-01	1E+00	1	340	F5
GO: Biological Process	GO:1901653	cellular response to peptide		6.098E-01	1E+00	6.564E-01	1E+00	1	340	ADCY9
GO: Biological Process	GO:1903037	regulation of leukocyte cell-cell adhesion		6.108E-01	1E+00	6.569E-01	1E+00	1	341	RASGRP1
GO: Biological Process	GO:0050727	regulation of inflammatory response		6.108E-01	1E+00	6.569E-01	1E+00	1	341	ITGA2
GO: Biological Process	GO:0032496	response to lipopolysaccharide		6.119E-01	1E+00	6.574E-01	1E+00	1	342	NOTCH1
GO: Biological Process	GO:0032970	regulation of actin filament-based process		6.119E-01	1E+00	6.574E-01	1E+00	1	342	BCAS3
GO: Biological Process	GO:0048638	regulation of developmental growth		6.13E-01	1E+00	6.579E-01	1E+00	1	343	NOTCH1
GO: Biological Process	GO:0051607	defense response to virus		6.13E-01	1E+00	6.579E-01	1E+00	1	343	TLR8
GO: Biological Process	GO:0080135	regulation of cellular response to stress		6.159E-01	1E+00	6.607E-01	1E+00	2	752	RASGRP1,RPS3
GO: Biological Process	GO:0006915	apoptotic process		6.167E-01	1E+00	6.612E-01	1E+00	5	1923	THBS1,CEACAM5,RPS3,OBSCN,NOTCH1
GO: Biological Process	GO:0098660	inorganic ion transmembrane transport		6.174E-01	1E+00	6.616E-01	1E+00	2	754	SLC9A3,PKD1
GO: Biological Process	GO:0007420	brain development		6.181E-01	1E+00	6.62E-01	1E+00	2	755	ZFHX3,NOTCH1
GO: Biological Process	GO:0034110	regulation of homotypic cell-cell adhesion		6.184E-01	1E+00	6.62E-01	1E+00	1	348	RASGRP1
GO: Biological Process	GO:0017038	protein import		6.216E-01	1E+00	6.651E-01	1E+00	1	351	PKD1
GO: Biological Process	GO:0045787	positive regulation of cell cycle		6.226E-01	1E+00	6.659E-01	1E+00	1	352	PKD1
GO: Biological Process	GO:0016050	vesicle organization		6.237E-01	1E+00	6.666E-01	1E+00	1	353	F5
GO: Biological Process	GO:0010721	negative regulation of cell development		6.247E-01	1E+00	6.674E-01	1E+00	1	354	NOTCH1
GO: Biological Process	GO:0019637	organophosphate metabolic process		6.259E-01	1E+00	6.683E-01	1E+00	3	1164	THBS1,FGFR4,ADCY9
GO: Biological Process	GO:0030098	lymphocyte differentiation		6.268E-01	1E+00	6.69E-01	1E+00	1	356	RASGRP1
GO: Biological Process	GO:0050804	modulation of chemical synaptic transmission		6.279E-01	1E+00	6.694E-01	1E+00	1	357	PER2
GO: Biological Process	GO:0015833	peptide transport		6.279E-01	1E+00	6.694E-01	1E+00	1	357	PER2
GO: Biological Process	GO:0002237	response to molecule of bacterial origin		6.289E-01	1E+00	6.702E-01	1E+00	1	358	NOTCH1
GO: Biological Process	GO:0010876	lipid localization		6.299E-01	1E+00	6.709E-01	1E+00	1	359	THBS1
GO: Biological Process	GO:0012501	programmed cell death		6.304E-01	1E+00	6.711E-01	1E+00	5	1952	THBS1,CEACAM5,RPS3,OBSCN,NOTCH1
GO: Biological Process	GO:0009101	glycoprotein biosynthetic process		6.31E-01	1E+00	6.713E-01	1E+00	1	360	THBS1
GO: Biological Process	GO:0006955	immune response		6.344E-01	1E+00	6.747E-01	1E+00	4	1572	RASGRP1,THBS1,TLR8,NOTCH1
GO: Biological Process	GO:0010038	response to metal ion		6.351E-01	1E+00	6.75E-01	1E+00	1	364	THBS1
GO: Biological Process	GO:1901137	carbohydrate derivative biosynthetic process		6.368E-01	1E+00	6.765E-01	1E+00	2	781	THBS1,ADCY9
GO: Biological Process	GO:0051604	protein maturation		6.371E-01	1E+00	6.765E-01	1E+00	1	366	THBS1
GO: Biological Process	GO:0010959	regulation of metal ion transport		6.451E-01	1E+00	6.847E-01	1E+00	1	374	SLC9A3
GO: Biological Process	GO:0090150	establishment of protein localization to membrane		6.481E-01	1E+00	6.875E-01	1E+00	1	377	RPS3
GO: Biological Process	GO:0048871	multicellular organismal homeostasis		6.491E-01	1E+00	6.882E-01	1E+00	1	378	ADCY9
GO: Biological Process	GO:0006974	cellular response to DNA damage stimulus		6.5E-01	1E+00	6.888E-01	1E+00	2	800	UBE2NL,RPS3
GO: Biological Process	GO:0060322	head development		6.514E-01	1E+00	6.899E-01	1E+00	2	802	ZFHX3,NOTCH1
GO: Biological Process	GO:1903829	positive regulation of cellular protein localization		6.54E-01	1E+00	6.923E-01	1E+00	1	383	BCAS3
GO: Biological Process	GO:0042886	amide transport		6.549E-01	1E+00	6.93E-01	1E+00	1	384	PER2
GO: Biological Process	GO:0034504	protein localization to nucleus		6.616E-01	1E+00	6.997E-01	1E+00	1	391	PKD1
GO: Biological Process	GO:0006091	generation of precursor metabolites and energy		6.635E-01	1E+00	7.014E-01	1E+00	1	393	PER2
GO: Biological Process	GO:0051090	regulation of DNA-binding transcription factor activity		6.654E-01	1E+00	7.03E-01	1E+00	1	395	RPS3
GO: Biological Process	GO:0032388	positive regulation of intracellular transport		6.663E-01	1E+00	7.036E-01	1E+00	1	396	BCAS3
GO: Biological Process	GO:0097305	response to alcohol		6.682E-01	1E+00	7.052E-01	1E+00	1	398	ITGA2
GO: Biological Process	GO:0034470	ncRNA processing		6.691E-01	1E+00	7.059E-01	1E+00	1	399	RPS3
GO: Biological Process	GO:0043254	regulation of protein complex assembly		6.701E-01	1E+00	7.065E-01	1E+00	1	400	RPS3
GO: Biological Process	GO:0006520	cellular amino acid metabolic process		6.719E-01	1E+00	7.077E-01	1E+00	1	402	PLOD1
GO: Biological Process	GO:0002250	adaptive immune response		6.719E-01	1E+00	7.077E-01	1E+00	1	402	TLR8
GO: Biological Process	GO:0001503	ossification		6.737E-01	1E+00	7.093E-01	1E+00	1	404	NOTCH1
GO: Biological Process	GO:0006816	calcium ion transport		6.747E-01	1E+00	7.099E-01	1E+00	1	405	PKD1
GO: Biological Process	GO:0009100	glycoprotein metabolic process		6.756E-01	1E+00	7.105E-01	1E+00	1	406	THBS1
GO: Biological Process	GO:0030900	forebrain development		6.765E-01	1E+00	7.107E-01	1E+00	1	407	NOTCH1
GO: Biological Process	GO:0046486	glycerolipid metabolic process		6.765E-01	1E+00	7.107E-01	1E+00	1	407	FGFR4
GO: Biological Process	GO:0006066	alcohol metabolic process		6.774E-01	1E+00	7.113E-01	1E+00	1	408	FGFR4
GO: Biological Process	GO:0051186	cofactor metabolic process		6.783E-01	1E+00	7.119E-01	1E+00	1	409	UGT1A4
GO: Biological Process	GO:0006874	cellular calcium ion homeostasis		6.801E-01	1E+00	7.133E-01	1E+00	1	411	PKD1
GO: Biological Process	GO:0045087	innate immune response		6.804E-01	1E+00	7.133E-01	1E+00	2	846	RASGRP1,TLR8
GO: Biological Process	GO:0034613	cellular protein localization		6.806E-01	1E+00	7.133E-01	1E+00	4	1666	BCAS3,RPS3,PKD1,OBSCN
[truncated: 671 more rows]
